# Supplementary material for: Exchange of water for sterol underlies sterol egress from a StARkin domain
Source: eLife. 2019 Dec 4;8:e53444. doi: 10.7554/eLife.53444 (PMC6940019; doi:10.7554/eLife.53444)
Supplement: Figure 1—source data 1. [file elife-53444-fig1-data1.zip]

Archive with 1 entries (1 files):
- Figure1C/analysis_contacts_new.dat
