# Supplementary material for: Exchange of water for sterol underlies sterol egress from a StARkin domain
Source: eLife. 2019 Dec 4;8:e53444. doi: 10.7554/eLife.53444 (PMC6940019; doi:10.7554/eLife.53444)
Supplement: Figure 2—source data 1. [file elife-53444-fig2-data1.zip]

Archive with 28 entries (28 files):
- Figure2B/d61_s181_1_binned.dat
- Figure2B/d61_s181_2_binned.dat
- Figure2B/d61_s181_3_binned.dat
- Figure2B/d61_s181_4_binned.dat
- Figure2B/d61_s181_5_binned.dat
- Figure2B/d61_s181_6_binned.dat
- Figure2B/d61_s181_7_binned.dat
- Figure2B/l95_a169_1_binned.dat
- Figure2B/l95_a169_2_binned.dat
- Figure2B/l95_a169_3_binned.dat
- Figure2B/l95_a169_4_binned.dat
- Figure2B/l95_a169_5_binned.dat
- Figure2B/l95_a169_6_binned.dat
- Figure2B/l95_a169_7_binned.dat
- Figure2B/rmsd_chol_1_binned.dat
- Figure2B/rmsd_chol_2_binned.dat
- Figure2B/rmsd_chol_3_binned.dat
- Figure2B/rmsd_chol_4_binned.dat
- Figure2B/rmsd_chol_5_binned.dat
- Figure2B/rmsd_chol_6_binned.dat
- Figure2B/rmsd_chol_7_binned.dat
- Figure2B/waters_1_binned.dat
- Figure2B/waters_2_binned.dat
- Figure2B/waters_3_binned.dat
- Figure2B/waters_4_binned.dat
- Figure2B/waters_5_binned.dat
- Figure2B/waters_6_binned.dat
- Figure2B/waters_7_binned.dat
