# Supplementary material for: Exchange of water for sterol underlies sterol egress from a StARkin domain
Source: eLife. 2019 Dec 4;8:e53444. doi: 10.7554/eLife.53444 (PMC6940019; doi:10.7554/eLife.53444)
Supplement: Figure 2—source data 1. [file elife-53444-fig2-data1.zip › Figure2B/d61_s181_1_binned.dat]

-3.000000 0.000000 0
-2.500000 0.000000 0
-2.000000 0.000000 0
-1.500000 0.000000 0
-1.000000 0.000000 0
-0.500000 0.000000 0
0.000000 0.000000 0
0.500000 0.000000 0
1.000000 0.000000 0
1.500000 0.000000 0
2.000000 0.000000 0
2.500000 0.000065 1
3.000000 0.047241 725
3.500000 0.828696 12718
4.000000 0.080341 1233
4.500000 0.031211 479
5.000000 0.011468 176
5.500000 0.000912 14
6.000000 0.000065 1
6.500000 0.000000 0
7.000000 0.000000 0
7.500000 0.000000 0
8.000000 0.000000 0
8.500000 0.000000 0
9.000000 0.000000 0
9.500000 0.000000 0
10.000000 0.000000 0
10.500000 0.000000 0
11.000000 0.000000 0
11.500000 0.000000 0
#  3.566886
