# Supplementary material for: Exchange of water for sterol underlies sterol egress from a StARkin domain
Source: eLife. 2019 Dec 4;8:e53444. doi: 10.7554/eLife.53444 (PMC6940019; doi:10.7554/eLife.53444)
Supplement: Figure 2—source data 1. [file elife-53444-fig2-data1.zip › Figure2B/d61_s181_2_binned.dat]

-2.000000 0.000000 0
-1.500000 0.000000 0
-1.000000 0.000000 0
-0.500000 0.000000 0
0.000000 0.000000 0
0.500000 0.000000 0
1.000000 0.000000 0
1.500000 0.000000 0
2.000000 0.000000 0
2.500000 0.000000 0
3.000000 0.001779 14
3.500000 0.080813 636
4.000000 0.043583 343
4.500000 0.239009 1881
5.000000 0.357052 2810
5.500000 0.174714 1375
6.000000 0.079543 626
6.500000 0.019060 150
7.000000 0.004066 32
7.500000 0.000381 3
8.000000 0.000000 0
8.500000 0.000000 0
9.000000 0.000000 0
9.500000 0.000000 0
10.000000 0.000000 0
10.500000 0.000000 0
11.000000 0.000000 0
11.500000 0.000000 0
12.000000 0.000000 0
12.500000 0.000000 0
#  4.916709
