# Supplementary material for: Exchange of water for sterol underlies sterol egress from a StARkin domain
Source: eLife. 2019 Dec 4;8:e53444. doi: 10.7554/eLife.53444 (PMC6940019; doi:10.7554/eLife.53444)
Supplement: Figure 2—source data 1. [file elife-53444-fig2-data1.zip › Figure2B/d61_s181_3_binned.dat]

-2.000000 0.000000 0
-1.500000 0.000000 0
-1.000000 0.000000 0
-0.500000 0.000000 0
0.000000 0.000000 0
0.500000 0.000000 0
1.000000 0.000000 0
1.500000 0.000000 0
2.000000 0.000000 0
2.500000 0.000000 0
3.000000 0.000000 0
3.500000 0.002256 23
4.000000 0.002550 26
4.500000 0.028151 287
5.000000 0.135360 1380
5.500000 0.314762 3209
6.000000 0.231192 2357
6.500000 0.152918 1559
7.000000 0.098185 1001
7.500000 0.029328 299
8.000000 0.004806 49
8.500000 0.000490 5
9.000000 0.000000 0
9.500000 0.000000 0
10.000000 0.000000 0
10.500000 0.000000 0
11.000000 0.000000 0
11.500000 0.000000 0
12.000000 0.000000 0
12.500000 0.000000 0
13.000000 0.000000 0
13.500000 0.000000 0
#  5.883767
