# Supplementary material for: Exchange of water for sterol underlies sterol egress from a StARkin domain
Source: eLife. 2019 Dec 4;8:e53444. doi: 10.7554/eLife.53444 (PMC6940019; doi:10.7554/eLife.53444)
Supplement: Figure 2—source data 1. [file elife-53444-fig2-data1.zip › Figure2B/d61_s181_4_binned.dat]

-2.000000 0.000000 0
-1.500000 0.000000 0
-1.000000 0.000000 0
-0.500000 0.000000 0
0.000000 0.000000 0
0.500000 0.000000 0
1.000000 0.000000 0
1.500000 0.000000 0
2.000000 0.000000 0
2.500000 0.000000 0
3.000000 0.000000 0
3.500000 0.000300 1
4.000000 0.000901 3
4.500000 0.005105 17
5.000000 0.030330 101
5.500000 0.095495 318
6.000000 0.194895 649
6.500000 0.213213 710
7.000000 0.257057 856
7.500000 0.131832 439
8.000000 0.052853 176
8.500000 0.015616 52
9.000000 0.001802 6
9.500000 0.000601 2
10.000000 0.000000 0
10.500000 0.000000 0
11.000000 0.000000 0
11.500000 0.000000 0
12.000000 0.000000 0
12.500000 0.000000 0
13.000000 0.000000 0
13.500000 0.000000 0
14.000000 0.000000 0
14.500000 0.000000 0
#  6.625375
