# Supplementary material for: Exchange of water for sterol underlies sterol egress from a StARkin domain
Source: eLife. 2019 Dec 4;8:e53444. doi: 10.7554/eLife.53444 (PMC6940019; doi:10.7554/eLife.53444)
Supplement: Figure 2—source data 1. [file elife-53444-fig2-data1.zip › Figure2B/d61_s181_5_binned.dat]

-2.000000 0.000000 0
-1.500000 0.000000 0
-1.000000 0.000000 0
-0.500000 0.000000 0
0.000000 0.000000 0
0.500000 0.000000 0
1.000000 0.000000 0
1.500000 0.000000 0
2.000000 0.000000 0
2.500000 0.000000 0
3.000000 0.000000 0
3.500000 0.001272 2
4.000000 0.000000 0
4.500000 0.004453 7
5.000000 0.040712 64
5.500000 0.127863 201
6.000000 0.197837 311
6.500000 0.191476 301
7.000000 0.235369 370
7.500000 0.134860 212
8.000000 0.050254 79
8.500000 0.013359 21
9.000000 0.001908 3
9.500000 0.000636 1
10.000000 0.000000 0
10.500000 0.000000 0
11.000000 0.000000 0
11.500000 0.000000 0
12.000000 0.000000 0
12.500000 0.000000 0
13.000000 0.000000 0
13.500000 0.000000 0
14.000000 0.000000 0
14.500000 0.000000 0
#  6.560751
