# Supplementary material for: Exchange of water for sterol underlies sterol egress from a StARkin domain
Source: eLife. 2019 Dec 4;8:e53444. doi: 10.7554/eLife.53444 (PMC6940019; doi:10.7554/eLife.53444)
Supplement: Figure 2—source data 1. [file elife-53444-fig2-data1.zip › Figure2B/l95_a169_1_binned.dat]

1.000000 0.000000 0
1.500000 0.000000 0
2.000000 0.000000 0
2.500000 0.000000 0
3.000000 0.000000 0
3.500000 0.000000 0
4.000000 0.000000 0
4.500000 0.000000 0
5.000000 0.000000 0
5.500000 0.000000 0
6.000000 0.000162 2
6.500000 0.000810 10
7.000000 0.004455 55
7.500000 0.011179 138
8.000000 0.025921 320
8.500000 0.050871 628
9.000000 0.079870 986
9.500000 0.120778 1491
10.000000 0.136817 1689
10.500000 0.132685 1638
11.000000 0.121831 1504
11.500000 0.102390 1264
12.000000 0.080275 991
12.500000 0.054435 672
13.000000 0.032888 406
13.500000 0.020170 249
14.000000 0.011503 142
14.500000 0.007533 93
15.000000 0.002835 35
15.500000 0.001944 24
16.000000 0.000324 4
16.500000 0.000162 2
17.000000 0.000162 2
17.500000 0.000000 0
18.000000 0.000000 0
18.500000 0.000000 0
19.000000 0.000000 0
19.500000 0.000000 0
20.000000 0.000000 0
20.500000 0.000000 0
21.000000 0.000000 0
21.500000 0.000000 0
22.000000 0.000000 0
22.500000 0.000000 0
#  10.603362
