# Supplementary material for: Exchange of water for sterol underlies sterol egress from a StARkin domain
Source: eLife. 2019 Dec 4;8:e53444. doi: 10.7554/eLife.53444 (PMC6940019; doi:10.7554/eLife.53444)
Supplement: Figure 2—source data 1. [file elife-53444-fig2-data1.zip › Figure2B/l95_a169_2_binned.dat]

1.000000 0.000000 0
1.500000 0.000000 0
2.000000 0.000000 0
2.500000 0.000000 0
3.000000 0.000000 0
3.500000 0.000000 0
4.000000 0.000000 0
4.500000 0.000000 0
5.000000 0.000000 0
5.500000 0.000000 0
6.000000 0.000000 0
6.500000 0.000231 2
7.000000 0.000577 5
7.500000 0.001501 13
8.000000 0.004156 36
8.500000 0.014200 123
9.000000 0.033249 288
9.500000 0.071000 615
10.000000 0.102632 889
10.500000 0.118333 1025
11.000000 0.116255 1007
11.500000 0.121796 1055
12.000000 0.112330 973
12.500000 0.093281 808
13.000000 0.067536 585
13.500000 0.050912 441
14.000000 0.031055 269
14.500000 0.021473 186
15.000000 0.013161 114
15.500000 0.006350 55
16.000000 0.003348 29
16.500000 0.001847 16
17.000000 0.002424 21
17.500000 0.003117 27
18.000000 0.002309 20
18.500000 0.001501 13
19.000000 0.001616 14
19.500000 0.001270 11
20.000000 0.001154 10
20.500000 0.000693 6
21.000000 0.000462 4
21.500000 0.000231 2
22.000000 0.000000 0
22.500000 0.000000 0
23.000000 0.000000 0
23.500000 0.000000 0
24.000000 0.000000 0
24.500000 0.000000 0
25.000000 0.000000 0
25.500000 0.000000 0
26.000000 0.000000 0
26.500000 0.000000 0
#  11.570538
