# Supplementary material for: Exchange of water for sterol underlies sterol egress from a StARkin domain
Source: eLife. 2019 Dec 4;8:e53444. doi: 10.7554/eLife.53444 (PMC6940019; doi:10.7554/eLife.53444)
Supplement: Figure 2—source data 1. [file elife-53444-fig2-data1.zip › Figure2B/l95_a169_3_binned.dat]

2.000000 0.000000 0
2.500000 0.000000 0
3.000000 0.000000 0
3.500000 0.000000 0
4.000000 0.000000 0
4.500000 0.000000 0
5.000000 0.000000 0
5.500000 0.000000 0
6.000000 0.000000 0
6.500000 0.000000 0
7.000000 0.000240 2
7.500000 0.001198 10
8.000000 0.002036 17
8.500000 0.008623 72
9.000000 0.025150 210
9.500000 0.057365 479
10.000000 0.083713 699
10.500000 0.106228 887
11.000000 0.106587 890
11.500000 0.116527 973
12.000000 0.120719 1008
12.500000 0.101557 848
13.000000 0.080479 672
13.500000 0.061796 516
14.000000 0.044431 371
14.500000 0.028503 238
15.000000 0.019880 166
15.500000 0.016407 137
16.000000 0.008862 74
16.500000 0.005389 45
17.000000 0.002874 24
17.500000 0.001078 9
18.000000 0.000120 1
18.500000 0.000120 1
19.000000 0.000120 1
19.500000 0.000000 0
20.000000 0.000000 0
20.500000 0.000000 0
21.000000 0.000000 0
21.500000 0.000000 0
22.000000 0.000000 0
22.500000 0.000000 0
23.000000 0.000000 0
23.500000 0.000000 0
24.000000 0.000000 0
24.500000 0.000000 0
#  11.828084
