# Supplementary material for: Exchange of water for sterol underlies sterol egress from a StARkin domain
Source: eLife. 2019 Dec 4;8:e53444. doi: 10.7554/eLife.53444 (PMC6940019; doi:10.7554/eLife.53444)
Supplement: Figure 2—source data 1. [file elife-53444-fig2-data1.zip › Figure2B/l95_a169_4_binned.dat]

2.000000 0.000000 0
2.500000 0.000000 0
3.000000 0.000000 0
3.500000 0.000000 0
4.000000 0.000000 0
4.500000 0.000000 0
5.000000 0.000000 0
5.500000 0.000000 0
6.000000 0.000000 0
6.500000 0.000000 0
7.000000 0.000697 2
7.500000 0.000349 1
8.000000 0.001743 5
8.500000 0.002788 8
9.000000 0.003834 11
9.500000 0.005925 17
10.000000 0.011154 32
10.500000 0.014639 42
11.000000 0.028233 81
11.500000 0.042175 121
12.000000 0.054026 155
12.500000 0.059951 172
13.000000 0.067968 195
13.500000 0.065877 189
14.000000 0.073196 210
14.500000 0.072151 207
15.000000 0.079122 227
15.500000 0.078773 226
16.000000 0.077379 222
16.500000 0.078425 225
17.000000 0.063088 181
17.500000 0.046009 132
18.000000 0.028581 82
18.500000 0.020913 60
19.000000 0.012199 35
19.500000 0.004880 14
20.000000 0.003834 11
20.500000 0.001046 3
21.000000 0.000000 0
21.500000 0.000697 2
22.000000 0.000000 0
22.500000 0.000349 1
23.000000 0.000000 0
23.500000 0.000000 0
24.000000 0.000000 0
24.500000 0.000000 0
25.000000 0.000000 0
25.500000 0.000000 0
26.000000 0.000000 0
26.500000 0.000000 0
27.000000 0.000000 0
27.500000 0.000000 0
#  14.605089
