# Supplementary material for: Exchange of water for sterol underlies sterol egress from a StARkin domain
Source: eLife. 2019 Dec 4;8:e53444. doi: 10.7554/eLife.53444 (PMC6940019; doi:10.7554/eLife.53444)
Supplement: Figure 2—source data 1. [file elife-53444-fig2-data1.zip › Figure2B/l95_a169_5_binned.dat]

4.000000 0.000000 0
4.500000 0.000000 0
5.000000 0.000000 0
5.500000 0.000000 0
6.000000 0.000000 0
6.500000 0.000000 0
7.000000 0.000000 0
7.500000 0.000000 0
8.000000 0.000000 0
8.500000 0.000000 0
9.000000 0.000634 1
9.500000 0.002536 4
10.000000 0.004439 7
10.500000 0.012048 19
11.000000 0.041852 66
11.500000 0.050095 79
12.000000 0.076728 121
12.500000 0.075460 119
13.000000 0.096386 152
13.500000 0.106531 168
14.000000 0.086240 136
14.500000 0.077996 123
15.000000 0.071021 112
15.500000 0.063412 100
16.000000 0.053900 85
16.500000 0.053266 84
17.000000 0.045022 71
17.500000 0.033608 53
18.000000 0.025365 40
18.500000 0.013316 21
19.000000 0.005073 8
19.500000 0.002536 4
20.000000 0.000634 1
20.500000 0.001902 3
21.000000 0.000000 0
21.500000 0.000000 0
22.000000 0.000000 0
22.500000 0.000000 0
23.000000 0.000000 0
23.500000 0.000000 0
24.000000 0.000000 0
24.500000 0.000000 0
25.000000 0.000000 0
25.500000 0.000000 0
#  14.174065
