# Supplementary material for: Exchange of water for sterol underlies sterol egress from a StARkin domain
Source: eLife. 2019 Dec 4;8:e53444. doi: 10.7554/eLife.53444 (PMC6940019; doi:10.7554/eLife.53444)
Supplement: Figure 2—source data 1. [file elife-53444-fig2-data1.zip › Figure2B/l95_a169_6_binned.dat]

4.000000 0.000000 0
4.500000 0.000000 0
5.000000 0.000000 0
5.500000 0.000000 0
6.000000 0.000000 0
6.500000 0.000000 0
7.000000 0.000000 0
7.500000 0.000000 0
8.000000 0.000000 0
8.500000 0.000000 0
9.000000 0.000000 0
9.500000 0.007018 2
10.000000 0.021053 6
10.500000 0.017544 5
11.000000 0.038596 11
11.500000 0.052632 15
12.000000 0.070175 20
12.500000 0.052632 15
13.000000 0.119298 34
13.500000 0.091228 26
14.000000 0.073684 21
14.500000 0.063158 18
15.000000 0.042105 12
15.500000 0.038596 11
16.000000 0.038596 11
16.500000 0.028070 8
17.000000 0.049123 14
17.500000 0.059649 17
18.000000 0.063158 18
18.500000 0.031579 9
19.000000 0.024561 7
19.500000 0.014035 4
20.000000 0.000000 0
20.500000 0.003509 1
21.000000 0.000000 0
21.500000 0.000000 0
22.000000 0.000000 0
22.500000 0.000000 0
23.000000 0.000000 0
23.500000 0.000000 0
24.000000 0.000000 0
24.500000 0.000000 0
25.000000 0.000000 0
25.500000 0.000000 0
#  14.443860
