# Supplementary material for: Exchange of water for sterol underlies sterol egress from a StARkin domain
Source: eLife. 2019 Dec 4;8:e53444. doi: 10.7554/eLife.53444 (PMC6940019; doi:10.7554/eLife.53444)
Supplement: Figure 2—source data 1. [file elife-53444-fig2-data1.zip › Figure2B/l95_a169_7_binned.dat]

3.000000 0.000000 0
3.500000 0.000000 0
4.000000 0.000000 0
4.500000 0.000000 0
5.000000 0.000000 0
5.500000 0.000000 0
6.000000 0.000000 0
6.500000 0.000000 0
7.000000 0.000000 0
7.500000 0.000000 0
8.000000 0.005076 2
8.500000 0.020305 8
9.000000 0.005076 2
9.500000 0.007614 3
10.000000 0.005076 2
10.500000 0.012690 5
11.000000 0.005076 2
11.500000 0.022843 9
12.000000 0.058376 23
12.500000 0.053299 21
13.000000 0.076142 30
13.500000 0.091371 36
14.000000 0.086294 34
14.500000 0.055838 22
15.000000 0.060914 24
15.500000 0.086294 34
16.000000 0.071066 28
16.500000 0.063452 25
17.000000 0.058376 23
17.500000 0.022843 9
18.000000 0.050761 20
18.500000 0.027919 11
19.000000 0.020305 8
19.500000 0.005076 2
20.000000 0.015228 6
20.500000 0.007614 3
21.000000 0.000000 0
21.500000 0.005076 2
22.000000 0.000000 0
22.500000 0.000000 0
23.000000 0.000000 0
23.500000 0.000000 0
24.000000 0.000000 0
24.500000 0.000000 0
25.000000 0.000000 0
25.500000 0.000000 0
26.000000 0.000000 0
26.500000 0.000000 0
#  14.753807
