# Supplementary material for: Exchange of water for sterol underlies sterol egress from a StARkin domain
Source: eLife. 2019 Dec 4;8:e53444. doi: 10.7554/eLife.53444 (PMC6940019; doi:10.7554/eLife.53444)
Supplement: Figure 2—source data 1. [file elife-53444-fig2-data1.zip › Figure2B/rmsd_chol_1_binned.dat]

-5.000000 0.000000 0
-4.900000 0.000000 0
-4.800000 0.000000 0
-4.700000 0.000000 0
-4.600000 0.000000 0
-4.500000 0.000000 0
-4.400000 0.000000 0
-4.300000 0.000000 0
-4.200000 0.000000 0
-4.100000 0.000000 0
-4.000000 0.000000 0
-3.900000 0.000000 0
-3.800000 0.000000 0
-3.700000 0.000000 0
-3.600000 0.000000 0
-3.500000 0.000000 0
-3.400000 0.000000 0
-3.300000 0.000000 0
-3.200000 0.000000 0
-3.100000 0.000000 0
-3.000000 0.000000 0
-2.900000 0.000000 0
-2.800000 0.000000 0
-2.700000 0.000000 0
-2.600000 0.000000 0
-2.500000 0.000000 0
-2.400000 0.000000 0
-2.300000 0.000000 0
-2.200000 0.000000 0
-2.100000 0.000000 0
-2.000000 0.000000 0
-1.900000 0.000000 0
-1.800000 0.000000 0
-1.700000 0.000000 0
-1.600000 0.000000 0
-1.500000 0.000000 0
-1.400000 0.000000 0
-1.300000 0.000000 0
-1.200000 0.000000 0
-1.100000 0.000000 0
-1.000000 0.000000 0
-0.900000 0.000000 0
-0.800000 0.000000 0
-0.700000 0.000000 0
-0.600000 0.000000 0
-0.500000 0.000000 0
-0.400000 0.000000 0
-0.300000 0.000000 0
-0.200000 0.000000 0
-0.100000 0.000000 0
0.000000 0.000000 0
0.100000 0.000000 0
0.200000 0.000000 0
0.300000 0.000000 0
0.400000 0.000130 2
0.500000 0.000456 7
0.600000 0.001629 25
0.700000 0.007233 111
0.800000 0.034730 533
0.900000 0.111162 1706
1.000000 0.205643 3156
1.100000 0.225647 3463
1.200000 0.166026 2548
1.300000 0.108034 1658
1.400000 0.061771 948
1.500000 0.035968 552
1.600000 0.019027 292
1.700000 0.011207 172
1.800000 0.005864 90
1.900000 0.002672 41
2.000000 0.000977 15
2.100000 0.001108 17
2.200000 0.000391 6
2.300000 0.000195 3
2.400000 0.000065 1
2.500000 0.000065 1
2.600000 0.000000 0
2.700000 0.000000 0
2.800000 0.000000 0
2.900000 0.000000 0
3.000000 0.000000 0
3.100000 0.000000 0
3.200000 0.000000 0
3.300000 0.000000 0
3.400000 0.000000 0
3.500000 0.000000 0
3.600000 0.000000 0
3.700000 0.000000 0
3.800000 0.000000 0
3.900000 0.000000 0
4.000000 0.000000 0
4.100000 0.000000 0
4.200000 0.000000 0
4.300000 0.000000 0
4.400000 0.000000 0
4.500000 0.000000 0
4.600000 0.000000 0
4.700000 0.000000 0
4.800000 0.000000 0
4.900000 0.000000 0
5.000000 0.000000 0
5.100000 0.000000 0
5.200000 0.000000 0
5.300000 0.000000 0
5.400000 0.000000 0
5.500000 0.000000 0
5.600000 0.000000 0
5.700000 0.000000 0
5.800000 0.000000 0
5.900000 0.000000 0
6.000000 0.000000 0
6.100000 0.000000 0
6.200000 0.000000 0
6.300000 0.000000 0
6.400000 0.000000 0
6.500000 0.000000 0
6.600000 0.000000 0
6.700000 0.000000 0
6.800000 0.000000 0
6.900000 0.000000 0
7.000000 0.000000 0
7.100000 0.000000 0
7.200000 0.000000 0
7.300000 0.000000 0
7.400000 0.000000 0
7.500000 0.000000 0
7.600000 0.000000 0
7.700000 0.000000 0
7.800000 0.000000 0
7.900000 0.000000 0
#  1.139148
