# Supplementary material for: Exchange of water for sterol underlies sterol egress from a StARkin domain
Source: eLife. 2019 Dec 4;8:e53444. doi: 10.7554/eLife.53444 (PMC6940019; doi:10.7554/eLife.53444)
Supplement: Figure 2—source data 1. [file elife-53444-fig2-data1.zip › Figure2B/rmsd_chol_2_binned.dat]

-5.000000 0.000000 0
-4.900000 0.000000 0
-4.800000 0.000000 0
-4.700000 0.000000 0
-4.600000 0.000000 0
-4.500000 0.000000 0
-4.400000 0.000000 0
-4.300000 0.000000 0
-4.200000 0.000000 0
-4.100000 0.000000 0
-4.000000 0.000000 0
-3.900000 0.000000 0
-3.800000 0.000000 0
-3.700000 0.000000 0
-3.600000 0.000000 0
-3.500000 0.000000 0
-3.400000 0.000000 0
-3.300000 0.000000 0
-3.200000 0.000000 0
-3.100000 0.000000 0
-3.000000 0.000000 0
-2.900000 0.000000 0
-2.800000 0.000000 0
-2.700000 0.000000 0
-2.600000 0.000000 0
-2.500000 0.000000 0
-2.400000 0.000000 0
-2.300000 0.000000 0
-2.200000 0.000000 0
-2.100000 0.000000 0
-2.000000 0.000000 0
-1.900000 0.000000 0
-1.800000 0.000000 0
-1.700000 0.000000 0
-1.600000 0.000000 0
-1.500000 0.000000 0
-1.400000 0.000000 0
-1.300000 0.000000 0
-1.200000 0.000000 0
-1.100000 0.000000 0
-1.000000 0.000000 0
-0.900000 0.000000 0
-0.800000 0.000000 0
-0.700000 0.000000 0
-0.600000 0.000000 0
-0.500000 0.000000 0
-0.400000 0.000000 0
-0.300000 0.000000 0
-0.200000 0.000000 0
-0.100000 0.000000 0
0.000000 0.000000 0
0.100000 0.000000 0
0.200000 0.000000 0
0.300000 0.002414 19
0.400000 0.015375 121
0.500000 0.051842 408
0.600000 0.082084 646
0.700000 0.112325 884
0.800000 0.135324 1065
0.900000 0.157433 1239
1.000000 0.139517 1098
1.100000 0.112071 882
1.200000 0.083609 658
1.300000 0.052224 411
1.400000 0.030750 242
1.500000 0.013596 107
1.600000 0.008005 63
1.700000 0.002287 18
1.800000 0.000762 6
1.900000 0.000381 3
2.000000 0.000000 0
2.100000 0.000000 0
2.200000 0.000000 0
2.300000 0.000000 0
2.400000 0.000000 0
2.500000 0.000000 0
2.600000 0.000000 0
2.700000 0.000000 0
2.800000 0.000000 0
2.900000 0.000000 0
3.000000 0.000000 0
3.100000 0.000000 0
3.200000 0.000000 0
3.300000 0.000000 0
3.400000 0.000000 0
3.500000 0.000000 0
3.600000 0.000000 0
3.700000 0.000000 0
3.800000 0.000000 0
3.900000 0.000000 0
4.000000 0.000000 0
4.100000 0.000000 0
4.200000 0.000000 0
4.300000 0.000000 0
4.400000 0.000000 0
4.500000 0.000000 0
4.600000 0.000000 0
4.700000 0.000000 0
4.800000 0.000000 0
4.900000 0.000000 0
5.000000 0.000000 0
5.100000 0.000000 0
5.200000 0.000000 0
5.300000 0.000000 0
5.400000 0.000000 0
5.500000 0.000000 0
5.600000 0.000000 0
5.700000 0.000000 0
5.800000 0.000000 0
5.900000 0.000000 0
6.000000 0.000000 0
6.100000 0.000000 0
6.200000 0.000000 0
6.300000 0.000000 0
6.400000 0.000000 0
6.500000 0.000000 0
6.600000 0.000000 0
6.700000 0.000000 0
6.800000 0.000000 0
6.900000 0.000000 0
#  0.923875
