# Supplementary material for: Exchange of water for sterol underlies sterol egress from a StARkin domain
Source: eLife. 2019 Dec 4;8:e53444. doi: 10.7554/eLife.53444 (PMC6940019; doi:10.7554/eLife.53444)
Supplement: Figure 2—source data 1. [file elife-53444-fig2-data1.zip › Figure2B/rmsd_chol_3_binned.dat]

-5.000000 0.000000 0
-4.900000 0.000000 0
-4.800000 0.000000 0
-4.700000 0.000000 0
-4.600000 0.000000 0
-4.500000 0.000000 0
-4.400000 0.000000 0
-4.300000 0.000000 0
-4.200000 0.000000 0
-4.100000 0.000000 0
-4.000000 0.000000 0
-3.900000 0.000000 0
-3.800000 0.000000 0
-3.700000 0.000000 0
-3.600000 0.000000 0
-3.500000 0.000000 0
-3.400000 0.000000 0
-3.300000 0.000000 0
-3.200000 0.000000 0
-3.100000 0.000000 0
-3.000000 0.000000 0
-2.900000 0.000000 0
-2.800000 0.000000 0
-2.700000 0.000000 0
-2.600000 0.000000 0
-2.500000 0.000000 0
-2.400000 0.000000 0
-2.300000 0.000000 0
-2.200000 0.000000 0
-2.100000 0.000000 0
-2.000000 0.000000 0
-1.900000 0.000000 0
-1.800000 0.000000 0
-1.700000 0.000000 0
-1.600000 0.000000 0
-1.500000 0.000000 0
-1.400000 0.000000 0
-1.300000 0.000000 0
-1.200000 0.000000 0
-1.100000 0.000000 0
-1.000000 0.000000 0
-0.900000 0.000000 0
-0.800000 0.000000 0
-0.700000 0.000000 0
-0.600000 0.000000 0
-0.500000 0.000000 0
-0.400000 0.000000 0
-0.300000 0.000000 0
-0.200000 0.000000 0
-0.100000 0.000000 0
0.000000 0.000000 0
0.100000 0.000000 0
0.200000 0.000196 2
0.300000 0.002746 28
0.400000 0.018342 187
0.500000 0.053654 547
0.600000 0.090338 921
0.700000 0.122119 1245
0.800000 0.144090 1469
0.900000 0.157528 1606
1.000000 0.144581 1474
1.100000 0.116626 1189
1.200000 0.078470 800
1.300000 0.044826 457
1.400000 0.020402 208
1.500000 0.005101 52
1.600000 0.000883 9
1.700000 0.000098 1
1.800000 0.000000 0
1.900000 0.000000 0
2.000000 0.000000 0
2.100000 0.000000 0
2.200000 0.000000 0
2.300000 0.000000 0
2.400000 0.000000 0
2.500000 0.000000 0
2.600000 0.000000 0
2.700000 0.000000 0
2.800000 0.000000 0
2.900000 0.000000 0
3.000000 0.000000 0
3.100000 0.000000 0
3.200000 0.000000 0
3.300000 0.000000 0
3.400000 0.000000 0
3.500000 0.000000 0
3.600000 0.000000 0
3.700000 0.000000 0
3.800000 0.000000 0
3.900000 0.000000 0
4.000000 0.000000 0
4.100000 0.000000 0
4.200000 0.000000 0
4.300000 0.000000 0
4.400000 0.000000 0
4.500000 0.000000 0
4.600000 0.000000 0
4.700000 0.000000 0
4.800000 0.000000 0
4.900000 0.000000 0
5.000000 0.000000 0
5.100000 0.000000 0
5.200000 0.000000 0
5.300000 0.000000 0
5.400000 0.000000 0
5.500000 0.000000 0
5.600000 0.000000 0
5.700000 0.000000 0
5.800000 0.000000 0
5.900000 0.000000 0
6.000000 0.000000 0
6.100000 0.000000 0
6.200000 0.000000 0
6.300000 0.000000 0
6.400000 0.000000 0
6.500000 0.000000 0
6.600000 0.000000 0
6.700000 0.000000 0
6.800000 0.000000 0
6.900000 0.000000 0
#  0.894860
