# Supplementary material for: Exchange of water for sterol underlies sterol egress from a StARkin domain
Source: eLife. 2019 Dec 4;8:e53444. doi: 10.7554/eLife.53444 (PMC6940019; doi:10.7554/eLife.53444)
Supplement: Figure 2—source data 1. [file elife-53444-fig2-data1.zip › Figure2B/rmsd_chol_4_binned.dat]

-3.000000 0.000000 0
-2.900000 0.000000 0
-2.800000 0.000000 0
-2.700000 0.000000 0
-2.600000 0.000000 0
-2.500000 0.000000 0
-2.400000 0.000000 0
-2.300000 0.000000 0
-2.200000 0.000000 0
-2.100000 0.000000 0
-2.000000 0.000000 0
-1.900000 0.000000 0
-1.800000 0.000000 0
-1.700000 0.000000 0
-1.600000 0.000000 0
-1.500000 0.000000 0
-1.400000 0.000000 0
-1.300000 0.000000 0
-1.200000 0.000000 0
-1.100000 0.000000 0
-1.000000 0.000000 0
-0.900000 0.000000 0
-0.800000 0.000000 0
-0.700000 0.000000 0
-0.600000 0.000000 0
-0.500000 0.000000 0
-0.400000 0.000000 0
-0.300000 0.000000 0
-0.200000 0.000000 0
-0.100000 0.000000 0
0.000000 0.000000 0
0.100000 0.000000 0
0.200000 0.000000 0
0.300000 0.000000 0
0.400000 0.000000 0
0.500000 0.000000 0
0.600000 0.000000 0
0.700000 0.000000 0
0.800000 0.000000 0
0.900000 0.000000 0
1.000000 0.000000 0
1.100000 0.000000 0
1.200000 0.000000 0
1.300000 0.000000 0
1.400000 0.000000 0
1.500000 0.000000 0
1.600000 0.000000 0
1.700000 0.000000 0
1.800000 0.000000 0
1.900000 0.000000 0
2.000000 0.000000 0
2.100000 0.000000 0
2.200000 0.000000 0
2.300000 0.000000 0
2.400000 0.000000 0
2.500000 0.000000 0
2.600000 0.000000 0
2.700000 0.000000 0
2.800000 0.000300 1
2.900000 0.000000 0
3.000000 0.000000 0
3.100000 0.004805 16
3.200000 0.018919 63
3.300000 0.041441 138
3.400000 0.063964 213
3.500000 0.084985 283
3.600000 0.096697 322
3.700000 0.111411 371
3.800000 0.105706 352
3.900000 0.095495 318
4.000000 0.100601 335
4.100000 0.075375 251
4.200000 0.074174 247
4.300000 0.055556 185
4.400000 0.036637 122
4.500000 0.019219 64
4.600000 0.008709 29
4.700000 0.003904 13
4.800000 0.001201 4
4.900000 0.000601 2
5.000000 0.000300 1
5.100000 0.000000 0
5.200000 0.000000 0
5.300000 0.000000 0
5.400000 0.000000 0
5.500000 0.000000 0
5.600000 0.000000 0
5.700000 0.000000 0
5.800000 0.000000 0
5.900000 0.000000 0
6.000000 0.000000 0
6.100000 0.000000 0
6.200000 0.000000 0
6.300000 0.000000 0
6.400000 0.000000 0
6.500000 0.000000 0
6.600000 0.000000 0
6.700000 0.000000 0
6.800000 0.000000 0
6.900000 0.000000 0
7.000000 0.000000 0
7.100000 0.000000 0
7.200000 0.000000 0
7.300000 0.000000 0
7.400000 0.000000 0
7.500000 0.000000 0
7.600000 0.000000 0
7.700000 0.000000 0
7.800000 0.000000 0
7.900000 0.000000 0
8.000000 0.000000 0
8.100000 0.000000 0
8.200000 0.000000 0
8.300000 0.000000 0
8.400000 0.000000 0
8.500000 0.000000 0
8.600000 0.000000 0
8.700000 0.000000 0
8.800000 0.000000 0
8.900000 0.000000 0
9.000000 0.000000 0
9.100000 0.000000 0
9.200000 0.000000 0
9.300000 0.000000 0
9.400000 0.000000 0
9.500000 0.000000 0
9.600000 0.000000 0
9.700000 0.000000 0
9.800000 0.000000 0
9.900000 0.000000 0
10.000000 0.000000 0
10.100000 0.000000 0
10.200000 0.000000 0
10.300000 0.000000 0
10.400000 0.000000 0
10.500000 0.000000 0
10.600000 0.000000 0
10.700000 0.000000 0
10.800000 0.000000 0
10.900000 0.000000 0
#  3.840571
