# Supplementary material for: Exchange of water for sterol underlies sterol egress from a StARkin domain
Source: eLife. 2019 Dec 4;8:e53444. doi: 10.7554/eLife.53444 (PMC6940019; doi:10.7554/eLife.53444)
Supplement: Figure 2—source data 1. [file elife-53444-fig2-data1.zip › Figure2B/rmsd_chol_5_binned.dat]

4.000000 0.000000 0
4.100000 0.000000 0
4.200000 0.000000 0
4.300000 0.000000 0
4.400000 0.000000 0
4.500000 0.000000 0
4.600000 0.000000 0
4.700000 0.000000 0
4.800000 0.000000 0
4.900000 0.000000 0
5.000000 0.000000 0
5.100000 0.000000 0
5.200000 0.000000 0
5.300000 0.000000 0
5.400000 0.000000 0
5.500000 0.000000 0
5.600000 0.000000 0
5.700000 0.000000 0
5.800000 0.000000 0
5.900000 0.000000 0
6.000000 0.000000 0
6.100000 0.000000 0
6.200000 0.000000 0
6.300000 0.000000 0
6.400000 0.000000 0
6.500000 0.000000 0
6.600000 0.000000 0
6.700000 0.000000 0
6.800000 0.000000 0
6.900000 0.000000 0
7.000000 0.000000 0
7.100000 0.000000 0
7.200000 0.000000 0
7.300000 0.000000 0
7.400000 0.000000 0
7.500000 0.000000 0
7.600000 0.000000 0
7.700000 0.000000 0
7.800000 0.000000 0
7.900000 0.000000 0
8.000000 0.000000 0
8.100000 0.000000 0
8.200000 0.000000 0
8.300000 0.000000 0
8.400000 0.000000 0
8.500000 0.000000 0
8.600000 0.000000 0
8.700000 0.000000 0
8.800000 0.000000 0
8.900000 0.000000 0
9.000000 0.000000 0
9.100000 0.000636 1
9.200000 0.003181 5
9.300000 0.006361 10
9.400000 0.017812 28
9.500000 0.030534 48
9.600000 0.039440 62
9.700000 0.053435 84
9.800000 0.072519 114
9.900000 0.084606 133
10.000000 0.089059 140
10.100000 0.093511 147
10.200000 0.085242 134
10.300000 0.057888 91
10.400000 0.059160 93
10.500000 0.062341 98
10.600000 0.059160 93
10.700000 0.047710 75
10.800000 0.052799 83
10.900000 0.037532 59
11.000000 0.021628 34
11.100000 0.012723 20
11.200000 0.006997 11
11.300000 0.003181 5
11.400000 0.002545 4
11.500000 0.000000 0
11.600000 0.000000 0
11.700000 0.000000 0
11.800000 0.000000 0
11.900000 0.000000 0
12.000000 0.000000 0
12.100000 0.000000 0
12.200000 0.000000 0
12.300000 0.000000 0
12.400000 0.000000 0
12.500000 0.000000 0
12.600000 0.000000 0
12.700000 0.000000 0
12.800000 0.000000 0
12.900000 0.000000 0
13.000000 0.000000 0
13.100000 0.000000 0
13.200000 0.000000 0
13.300000 0.000000 0
13.400000 0.000000 0
13.500000 0.000000 0
13.600000 0.000000 0
13.700000 0.000000 0
13.800000 0.000000 0
13.900000 0.000000 0
14.000000 0.000000 0
14.100000 0.000000 0
14.200000 0.000000 0
14.300000 0.000000 0
14.400000 0.000000 0
14.500000 0.000000 0
14.600000 0.000000 0
14.700000 0.000000 0
14.800000 0.000000 0
14.900000 0.000000 0
15.000000 0.000000 0
15.100000 0.000000 0
15.200000 0.000000 0
15.300000 0.000000 0
15.400000 0.000000 0
15.500000 0.000000 0
15.600000 0.000000 0
15.700000 0.000000 0
15.800000 0.000000 0
15.900000 0.000000 0
16.000000 0.000000 0
16.100000 0.000000 0
16.200000 0.000000 0
16.300000 0.000000 0
16.400000 0.000000 0
16.500000 0.000000 0
16.600000 0.000000 0
16.700000 0.000000 0
16.800000 0.000000 0
16.900000 0.000000 0
#  10.206934
