# Supplementary material for: Exchange of water for sterol underlies sterol egress from a StARkin domain
Source: eLife. 2019 Dec 4;8:e53444. doi: 10.7554/eLife.53444 (PMC6940019; doi:10.7554/eLife.53444)
Supplement: Figure 2—source data 1. [file elife-53444-fig2-data1.zip › Figure2B/rmsd_chol_6_binned.dat]

8.000000 0.000000 0
8.100000 0.000000 0
8.200000 0.000000 0
8.300000 0.000000 0
8.400000 0.000000 0
8.500000 0.000000 0
8.600000 0.000000 0
8.700000 0.000000 0
8.800000 0.000000 0
8.900000 0.000000 0
9.000000 0.000000 0
9.100000 0.000000 0
9.200000 0.000000 0
9.300000 0.000000 0
9.400000 0.000000 0
9.500000 0.000000 0
9.600000 0.000000 0
9.700000 0.000000 0
9.800000 0.000000 0
9.900000 0.000000 0
10.000000 0.000000 0
10.100000 0.000000 0
10.200000 0.000000 0
10.300000 0.000000 0
10.400000 0.000000 0
10.500000 0.000000 0
10.600000 0.000000 0
10.700000 0.000000 0
10.800000 0.000000 0
10.900000 0.000000 0
11.000000 0.000000 0
11.100000 0.000000 0
11.200000 0.000000 0
11.300000 0.000000 0
11.400000 0.000000 0
11.500000 0.000000 0
11.600000 0.000000 0
11.700000 0.000000 0
11.800000 0.000000 0
11.900000 0.000000 0
12.000000 0.000000 0
12.100000 0.000000 0
12.200000 0.000000 0
12.300000 0.000000 0
12.400000 0.000000 0
12.500000 0.000000 0
12.600000 0.000000 0
12.700000 0.000000 0
12.800000 0.000000 0
12.900000 0.000000 0
13.000000 0.000000 0
13.100000 0.000000 0
13.200000 0.000000 0
13.300000 0.000000 0
13.400000 0.000000 0
13.500000 0.000000 0
13.600000 0.000000 0
13.700000 0.000000 0
13.800000 0.012195 3
13.900000 0.012195 3
14.000000 0.016260 4
14.100000 0.008130 2
14.200000 0.008130 2
14.300000 0.028455 7
14.400000 0.028455 7
14.500000 0.004065 1
14.600000 0.008130 2
14.700000 0.048780 12
14.800000 0.008130 2
14.900000 0.040650 10
15.000000 0.012195 3
15.100000 0.008130 2
15.200000 0.032520 8
15.300000 0.040650 10
15.400000 0.020325 5
15.500000 0.056911 14
15.600000 0.024390 6
15.700000 0.044715 11
15.800000 0.016260 4
15.900000 0.036585 9
16.000000 0.048780 12
16.100000 0.052846 13
16.200000 0.036585 9
16.300000 0.040650 10
16.400000 0.056911 14
16.500000 0.032520 8
16.600000 0.024390 6
16.700000 0.036585 9
16.800000 0.036585 9
16.900000 0.012195 3
17.000000 0.040650 10
17.100000 0.008130 2
17.200000 0.020325 5
17.300000 0.024390 6
17.400000 0.004065 1
17.500000 0.004065 1
17.600000 0.004065 1
17.700000 0.000000 0
17.800000 0.000000 0
17.900000 0.000000 0
18.000000 0.000000 0
18.100000 0.000000 0
18.200000 0.000000 0
18.300000 0.000000 0
18.400000 0.000000 0
18.500000 0.000000 0
18.600000 0.000000 0
18.700000 0.000000 0
18.800000 0.000000 0
18.900000 0.000000 0
19.000000 0.000000 0
19.100000 0.000000 0
19.200000 0.000000 0
19.300000 0.000000 0
19.400000 0.000000 0
19.500000 0.000000 0
19.600000 0.000000 0
19.700000 0.000000 0
19.800000 0.000000 0
19.900000 0.000000 0
20.000000 0.000000 0
20.100000 0.000000 0
20.200000 0.000000 0
20.300000 0.000000 0
20.400000 0.000000 0
20.500000 0.000000 0
20.600000 0.000000 0
20.700000 0.000000 0
20.800000 0.000000 0
20.900000 0.000000 0
21.000000 0.000000 0
21.100000 0.000000 0
21.200000 0.000000 0
21.300000 0.000000 0
21.400000 0.000000 0
21.500000 0.000000 0
21.600000 0.000000 0
21.700000 0.000000 0
21.800000 0.000000 0
21.900000 0.000000 0
22.000000 0.000000 0
22.100000 0.000000 0
22.200000 0.000000 0
22.300000 0.000000 0
22.400000 0.000000 0
22.500000 0.000000 0
22.600000 0.000000 0
22.700000 0.000000 0
22.800000 0.000000 0
22.900000 0.000000 0
#  15.779268
