# Supplementary material for: Exchange of water for sterol underlies sterol egress from a StARkin domain
Source: eLife. 2019 Dec 4;8:e53444. doi: 10.7554/eLife.53444 (PMC6940019; doi:10.7554/eLife.53444)
Supplement: Figure 2—source data 1. [file elife-53444-fig2-data1.zip › Figure2B/rmsd_chol_7_binned.dat]

16.000000 0.000000 0
16.100000 0.000000 0
16.200000 0.000000 0
16.300000 0.000000 0
16.400000 0.000000 0
16.500000 0.000000 0
16.600000 0.000000 0
16.700000 0.000000 0
16.800000 0.000000 0
16.900000 0.000000 0
17.000000 0.000000 0
17.100000 0.000000 0
17.200000 0.000000 0
17.300000 0.000000 0
17.400000 0.000000 0
17.500000 0.000000 0
17.600000 0.000000 0
17.700000 0.000000 0
17.800000 0.000000 0
17.900000 0.000000 0
18.000000 0.000000 0
18.100000 0.000000 0
18.200000 0.000000 0
18.300000 0.000000 0
18.400000 0.000000 0
18.500000 0.000000 0
18.600000 0.000000 0
18.700000 0.000000 0
18.800000 0.000000 0
18.900000 0.000000 0
19.000000 0.000000 0
19.100000 0.000000 0
19.200000 0.000000 0
19.300000 0.000000 0
19.400000 0.000000 0
19.500000 0.000000 0
19.600000 0.000000 0
19.700000 0.000000 0
19.800000 0.000000 0
19.900000 0.000000 0
20.000000 0.000000 0
20.100000 0.000000 0
20.200000 0.000000 0
20.300000 0.000000 0
20.400000 0.000000 0
20.500000 0.000000 0
20.600000 0.000000 0
20.700000 0.000000 0
20.800000 0.000000 0
20.900000 0.000000 0
21.000000 0.002747 1
21.100000 0.000000 0
21.200000 0.000000 0
21.300000 0.000000 0
21.400000 0.000000 0
21.500000 0.002747 1
21.600000 0.002747 1
21.700000 0.000000 0
21.800000 0.000000 0
21.900000 0.000000 0
22.000000 0.000000 0
22.100000 0.000000 0
22.200000 0.002747 1
22.300000 0.000000 0
22.400000 0.005495 2
22.500000 0.005495 2
22.600000 0.005495 2
22.700000 0.005495 2
22.800000 0.008242 3
22.900000 0.008242 3
23.000000 0.024725 9
23.100000 0.016484 6
23.200000 0.024725 9
23.300000 0.041209 15
23.400000 0.024725 9
23.500000 0.049451 18
23.600000 0.032967 12
23.700000 0.063187 23
23.800000 0.046703 17
23.900000 0.041209 15
24.000000 0.027473 10
24.100000 0.038462 14
24.200000 0.032967 12
24.300000 0.043956 16
24.400000 0.038462 14
24.500000 0.021978 8
24.600000 0.046703 17
24.700000 0.032967 12
24.800000 0.054945 20
24.900000 0.030220 11
25.000000 0.024725 9
25.100000 0.024725 9
25.200000 0.021978 8
25.300000 0.016484 6
25.400000 0.027473 10
25.500000 0.013736 5
25.600000 0.013736 5
25.700000 0.010989 4
25.800000 0.013736 5
25.900000 0.013736 5
26.000000 0.002747 1
26.100000 0.010989 4
26.200000 0.002747 1
26.300000 0.005495 2
26.400000 0.002747 1
26.500000 0.002747 1
26.600000 0.005495 2
26.700000 0.000000 0
26.800000 0.002747 1
26.900000 0.000000 0
27.000000 0.000000 0
27.100000 0.000000 0
27.200000 0.000000 0
27.300000 0.000000 0
27.400000 0.000000 0
27.500000 0.000000 0
27.600000 0.000000 0
27.700000 0.000000 0
27.800000 0.000000 0
27.900000 0.000000 0
28.000000 0.000000 0
28.100000 0.000000 0
28.200000 0.000000 0
28.300000 0.000000 0
28.400000 0.000000 0
28.500000 0.000000 0
28.600000 0.000000 0
28.700000 0.000000 0
28.800000 0.000000 0
28.900000 0.000000 0
29.000000 0.000000 0
29.100000 0.000000 0
29.200000 0.000000 0
29.300000 0.000000 0
29.400000 0.000000 0
29.500000 0.000000 0
29.600000 0.000000 0
29.700000 0.000000 0
29.800000 0.000000 0
29.900000 0.000000 0
30.000000 0.000000 0
30.100000 0.000000 0
30.200000 0.000000 0
30.300000 0.000000 0
30.400000 0.000000 0
30.500000 0.000000 0
30.600000 0.000000 0
30.700000 0.000000 0
30.800000 0.000000 0
30.900000 0.000000 0
31.000000 0.000000 0
31.100000 0.000000 0
31.200000 0.000000 0
31.300000 0.000000 0
31.400000 0.000000 0
31.500000 0.000000 0
31.600000 0.000000 0
31.700000 0.000000 0
31.800000 0.000000 0
31.900000 0.000000 0
#  24.254396
