# Supplementary material for: Exchange of water for sterol underlies sterol egress from a StARkin domain
Source: eLife. 2019 Dec 4;8:e53444. doi: 10.7554/eLife.53444 (PMC6940019; doi:10.7554/eLife.53444)
Supplement: Figure 2—source data 1. [file elife-53444-fig2-data1.zip › Figure2B/waters_1_binned.dat]

-3.000000 0.000000 0
-2.000000 0.000000 0
-1.000000 0.000000 0
0.000000 0.000000 0
1.000000 0.000000 0
2.000000 0.000847 13
3.000000 0.008797 135
4.000000 0.074477 1143
5.000000 0.287678 4415
6.000000 0.415325 6374
7.000000 0.183749 2820
8.000000 0.027041 415
9.000000 0.001955 30
10.000000 0.000130 2
11.000000 0.000000 0
12.000000 0.000000 0
13.000000 0.000000 0
14.000000 0.000000 0
#  5.777807
