# Supplementary material for: Exchange of water for sterol underlies sterol egress from a StARkin domain
Source: eLife. 2019 Dec 4;8:e53444. doi: 10.7554/eLife.53444 (PMC6940019; doi:10.7554/eLife.53444)
Supplement: Figure 2—source data 1. [file elife-53444-fig2-data1.zip › Figure2B/waters_2_binned.dat]

3.000000 0.000000 0
4.000000 0.000000 0
5.000000 0.000000 0
6.000000 0.000000 0
7.000000 0.000000 0
8.000000 0.000254 2
9.000000 0.001652 13
10.000000 0.011055 87
11.000000 0.046379 365
12.000000 0.150318 1183
13.000000 0.295172 2323
14.000000 0.272935 2148
15.000000 0.135451 1066
16.000000 0.060102 473
17.000000 0.020966 165
18.000000 0.005337 42
19.000000 0.000381 3
20.000000 0.000000 0
21.000000 0.000000 0
22.000000 0.000000 0
23.000000 0.000000 0
#  13.552859
