# Supplementary material for: Exchange of water for sterol underlies sterol egress from a StARkin domain
Source: eLife. 2019 Dec 4;8:e53444. doi: 10.7554/eLife.53444 (PMC6940019; doi:10.7554/eLife.53444)
Supplement: Figure 2—source data 1. [file elife-53444-fig2-data1.zip › Figure2B/waters_3_binned.dat]

9.000000 0.000000 0
10.000000 0.000000 0
11.000000 0.000000 0
12.000000 0.000000 0
13.000000 0.000000 0
14.000000 0.000098 1
15.000000 0.003629 37
16.000000 0.022168 226
17.000000 0.072192 736
18.000000 0.160667 1638
19.000000 0.257970 2630
20.000000 0.270721 2760
21.000000 0.153703 1567
22.000000 0.046199 471
23.000000 0.011182 114
24.000000 0.001471 15
25.000000 0.000000 0
26.000000 0.000000 0
27.000000 0.000000 0
28.000000 0.000000 0
#  19.382246
