# Supplementary material for: Exchange of water for sterol underlies sterol egress from a StARkin domain
Source: eLife. 2019 Dec 4;8:e53444. doi: 10.7554/eLife.53444 (PMC6940019; doi:10.7554/eLife.53444)
Supplement: Figure 2—source data 1. [file elife-53444-fig2-data1.zip › Figure2B/waters_4_binned.dat]

9.000000 0.000000 0
10.000000 0.000000 0
11.000000 0.000000 0
12.000000 0.000000 0
13.000000 0.000000 0
14.000000 0.000300 1
15.000000 0.000601 2
16.000000 0.010511 35
17.000000 0.043544 145
18.000000 0.104805 349
19.000000 0.193393 644
20.000000 0.244144 813
21.000000 0.201201 670
22.000000 0.126727 422
23.000000 0.056757 189
24.000000 0.012312 41
25.000000 0.005405 18
26.000000 0.000300 1
27.000000 0.000000 0
28.000000 0.000000 0
29.000000 0.000000 0
30.000000 0.000000 0
#  20.122523
