# Supplementary material for: Exchange of water for sterol underlies sterol egress from a StARkin domain
Source: eLife. 2019 Dec 4;8:e53444. doi: 10.7554/eLife.53444 (PMC6940019; doi:10.7554/eLife.53444)
Supplement: Figure 2—source data 1. [file elife-53444-fig2-data1.zip › Figure2B/waters_5_binned.dat]

16.000000 0.000000 0
17.000000 0.000000 0
18.000000 0.000000 0
19.000000 0.000000 0
20.000000 0.000000 0
21.000000 0.002545 4
22.000000 0.010178 16
23.000000 0.036260 57
24.000000 0.074427 117
25.000000 0.141221 222
26.000000 0.188295 296
27.000000 0.190204 299
28.000000 0.156489 246
29.000000 0.103053 162
30.000000 0.064885 102
31.000000 0.023537 37
32.000000 0.005725 9
33.000000 0.003181 5
34.000000 0.000000 0
35.000000 0.000000 0
36.000000 0.000000 0
37.000000 0.000000 0
#  26.793893
