# Supplementary material for: Exchange of water for sterol underlies sterol egress from a StARkin domain
Source: eLife. 2019 Dec 4;8:e53444. doi: 10.7554/eLife.53444 (PMC6940019; doi:10.7554/eLife.53444)
Supplement: Figure 2—source data 1. [file elife-53444-fig2-data1.zip › Figure2B/waters_6_binned.dat]

12.000000 0.000000 0
13.000000 0.000000 0
14.000000 0.000000 0
15.000000 0.000000 0
16.000000 0.000000 0
17.000000 0.004065 1
18.000000 0.000000 0
19.000000 0.008130 2
20.000000 0.008130 2
21.000000 0.052846 13
22.000000 0.056911 14
23.000000 0.085366 21
24.000000 0.113821 28
25.000000 0.134146 33
26.000000 0.130081 32
27.000000 0.081301 20
28.000000 0.052846 13
29.000000 0.073171 18
30.000000 0.077236 19
31.000000 0.056911 14
32.000000 0.032520 8
33.000000 0.024390 6
34.000000 0.008130 2
35.000000 0.000000 0
36.000000 0.000000 0
37.000000 0.000000 0
38.000000 0.000000 0
#  26.178862
