# Supplementary material for: Exchange of water for sterol underlies sterol egress from a StARkin domain
Source: eLife. 2019 Dec 4;8:e53444. doi: 10.7554/eLife.53444 (PMC6940019; doi:10.7554/eLife.53444)
Supplement: Figure 2—source data 1. [file elife-53444-fig2-data1.zip › Figure2B/waters_7_binned.dat]

10.000000 0.000000 0
11.000000 0.000000 0
12.000000 0.000000 0
13.000000 0.000000 0
14.000000 0.000000 0
15.000000 0.005495 2
16.000000 0.000000 0
17.000000 0.002747 1
18.000000 0.000000 0
19.000000 0.002747 1
20.000000 0.008242 3
21.000000 0.013736 5
22.000000 0.043956 16
23.000000 0.065934 24
24.000000 0.071429 26
25.000000 0.112637 41
26.000000 0.140110 51
27.000000 0.151099 55
28.000000 0.120879 44
29.000000 0.098901 36
30.000000 0.071429 26
31.000000 0.046703 17
32.000000 0.010989 4
33.000000 0.027473 10
34.000000 0.002747 1
35.000000 0.000000 0
36.000000 0.000000 0
37.000000 0.002747 1
38.000000 0.000000 0
39.000000 0.000000 0
40.000000 0.000000 0
41.000000 0.000000 0
#  26.667582
