# Supplementary material for: Exchange of water for sterol underlies sterol egress from a StARkin domain
Source: eLife. 2019 Dec 4;8:e53444. doi: 10.7554/eLife.53444 (PMC6940019; doi:10.7554/eLife.53444)
Supplement: Figure 4—source data 1. [file elife-53444-fig4-data1.zip › Figure4A/pmf_K89A.txt]

#Coor		Free	+/-		Prob		+/-
2.482759	1.511068	0.365747	0.022748	0.127350
3.448276	0.901786	0.293625	0.061293	0.100357
4.413793	0.415070	0.307244	0.135295	0.047959
5.379310	0.000000	0.329130	0.265785	0.045571
6.344828	0.085345	0.429114	0.231331	0.005086
7.310345	0.941949	0.481626	0.057416	0.000137
8.275862	1.998707	0.523945	0.010290	0.000010
9.241379	2.014360	0.529105	0.010032	0.000009
10.206897	1.938630	0.584299	0.011347	0.000015
11.172414	1.510511	0.576697	0.022769	0.000233
12.137931	1.282412	0.621967	0.032999	0.015705
13.103448	1.248081	0.683046	0.034894	0.095089
14.068966	1.746821	0.776896	0.015502	0.109908
15.034483	2.157798	0.864762	0.007944	0.016487
16.000000	2.907421	0.984453	0.002346	0.000894
16.965517	2.848405	0.993829	0.002583	0.000065
17.931034	2.403898	1.046431	0.005323	0.000071
18.896552	1.747413	1.064591	0.015487	0.000284
19.862069	1.451893	1.111322	0.025047	0.000701
