# Supplementary material for: Exchange of water for sterol underlies sterol egress from a StARkin domain
Source: eLife. 2019 Dec 4;8:e53444. doi: 10.7554/eLife.53444 (PMC6940019; doi:10.7554/eLife.53444)
Supplement: Figure 4—source data 2. [file elife-53444-fig4-data2.zip]

Archive with 40 entries (38 files):
- Figure4B/K89A/
- Figure4B/K89A/waters_10A_binned.dat
- Figure4B/K89A/waters_11A_binned.dat
- Figure4B/K89A/waters_12A_binned.dat
- Figure4B/K89A/waters_13A_binned.dat
- Figure4B/K89A/waters_14A_binned.dat
- Figure4B/K89A/waters_15A_binned.dat
- Figure4B/K89A/waters_16A_binned.dat
- Figure4B/K89A/waters_17A_binned.dat
- Figure4B/K89A/waters_18A_binned.dat
- Figure4B/K89A/waters_19A_binned.dat
- Figure4B/K89A/waters_20A_binned.dat
- Figure4B/K89A/waters_2A_binned.dat
- Figure4B/K89A/waters_3A_binned.dat
- Figure4B/K89A/waters_4A_binned.dat
- Figure4B/K89A/waters_5A_binned.dat
- Figure4B/K89A/waters_6A_binned.dat
- Figure4B/K89A/waters_7A_binned.dat
- Figure4B/K89A/waters_8A_binned.dat
- Figure4B/K89A/waters_9A_binned.dat
- Figure4B/WT/
- Figure4B/WT/waters_10A_binned.dat
- Figure4B/WT/waters_11A_binned.dat
- Figure4B/WT/waters_12A_binned.dat
- Figure4B/WT/waters_13A_binned.dat
- Figure4B/WT/waters_14A_binned.dat
- Figure4B/WT/waters_15A_binned.dat
- Figure4B/WT/waters_16A_binned.dat
- Figure4B/WT/waters_17A_binned.dat
- Figure4B/WT/waters_18A_binned.dat
- Figure4B/WT/waters_19A_binned.dat
- Figure4B/WT/waters_20A_binned.dat
- Figure4B/WT/waters_2A_binned.dat
- Figure4B/WT/waters_3A_binned.dat
- Figure4B/WT/waters_4A_binned.dat
- Figure4B/WT/waters_5A_binned.dat
- Figure4B/WT/waters_6A_binned.dat
- Figure4B/WT/waters_7A_binned.dat
- Figure4B/WT/waters_8A_binned.dat
- Figure4B/WT/waters_9A_binned.dat
