# Supplementary material for: Exchange of water for sterol underlies sterol egress from a StARkin domain
Source: eLife. 2019 Dec 4;8:e53444. doi: 10.7554/eLife.53444 (PMC6940019; doi:10.7554/eLife.53444)
Supplement: Figure 4—source data 2. [file elife-53444-fig4-data2.zip › Figure4B/K89A/waters_10A_binned.dat]

10.000000 0.000000 0
11.000000 0.000000 0
12.000000 0.000000 0
13.000000 0.000000 0
14.000000 0.000000 0
15.000000 0.000417 1
16.000000 0.000000 0
17.000000 0.000833 2
18.000000 0.008333 20
19.000000 0.016250 39
20.000000 0.038750 93
21.000000 0.060000 144
22.000000 0.082083 197
23.000000 0.120000 288
24.000000 0.127500 306
25.000000 0.157917 379
26.000000 0.119167 286
27.000000 0.104583 251
28.000000 0.075417 181
29.000000 0.042083 101
30.000000 0.022083 53
31.000000 0.011250 27
32.000000 0.007500 18
33.000000 0.002917 7
34.000000 0.002083 5
35.000000 0.000417 1
36.000000 0.000417 1
37.000000 0.000000 0
38.000000 0.000000 0
39.000000 0.000000 0
40.000000 0.000000 0
#  24.790000
