# Supplementary material for: Exchange of water for sterol underlies sterol egress from a StARkin domain
Source: eLife. 2019 Dec 4;8:e53444. doi: 10.7554/eLife.53444 (PMC6940019; doi:10.7554/eLife.53444)
Supplement: Figure 4—source data 2. [file elife-53444-fig4-data2.zip › Figure4B/K89A/waters_11A_binned.dat]

15.000000 0.000000 0
16.000000 0.000000 0
17.000000 0.000000 0
18.000000 0.000000 0
19.000000 0.000000 0
20.000000 0.000417 1
21.000000 0.000833 2
22.000000 0.006250 15
23.000000 0.014167 34
24.000000 0.040000 96
25.000000 0.045417 109
26.000000 0.069583 167
27.000000 0.093750 225
28.000000 0.100417 241
29.000000 0.116667 280
30.000000 0.101250 243
31.000000 0.094583 227
32.000000 0.090000 216
33.000000 0.076667 184
34.000000 0.057083 137
35.000000 0.035417 85
36.000000 0.029167 70
37.000000 0.019167 46
38.000000 0.005833 14
39.000000 0.001667 4
40.000000 0.001250 3
41.000000 0.000417 1
42.000000 0.000000 0
43.000000 0.000000 0
44.000000 0.000000 0
45.000000 0.000000 0
#  29.792917
