# Supplementary material for: Exchange of water for sterol underlies sterol egress from a StARkin domain
Source: eLife. 2019 Dec 4;8:e53444. doi: 10.7554/eLife.53444 (PMC6940019; doi:10.7554/eLife.53444)
Supplement: Figure 4—source data 2. [file elife-53444-fig4-data2.zip › Figure4B/K89A/waters_12A_binned.dat]

15.000000 0.000000 0
16.000000 0.000000 0
17.000000 0.000000 0
18.000000 0.000000 0
19.000000 0.000000 0
20.000000 0.000417 1
21.000000 0.000417 1
22.000000 0.005417 13
23.000000 0.014167 34
24.000000 0.025000 60
25.000000 0.049167 118
26.000000 0.085417 205
27.000000 0.103750 249
28.000000 0.135833 326
29.000000 0.121250 291
30.000000 0.112083 269
31.000000 0.090000 216
32.000000 0.079167 190
33.000000 0.060833 146
34.000000 0.038750 93
35.000000 0.034583 83
36.000000 0.017917 43
37.000000 0.014583 35
38.000000 0.006250 15
39.000000 0.002917 7
40.000000 0.001250 3
41.000000 0.000417 1
42.000000 0.000000 0
43.000000 0.000000 0
44.000000 0.000417 1
45.000000 0.000000 0
46.000000 0.000000 0
47.000000 0.000000 0
48.000000 0.000000 0
#  29.475417
