# Supplementary material for: Exchange of water for sterol underlies sterol egress from a StARkin domain
Source: eLife. 2019 Dec 4;8:e53444. doi: 10.7554/eLife.53444 (PMC6940019; doi:10.7554/eLife.53444)
Supplement: Figure 4—source data 2. [file elife-53444-fig4-data2.zip › Figure4B/K89A/waters_13A_binned.dat]

13.000000 0.000000 0
14.000000 0.000000 0
15.000000 0.000000 0
16.000000 0.000000 0
17.000000 0.000000 0
18.000000 0.000417 1
19.000000 0.000000 0
20.000000 0.000417 1
21.000000 0.001250 3
22.000000 0.004167 10
23.000000 0.007083 17
24.000000 0.011250 27
25.000000 0.027083 65
26.000000 0.055000 132
27.000000 0.067917 163
28.000000 0.095833 230
29.000000 0.112917 271
30.000000 0.121667 292
31.000000 0.136250 327
32.000000 0.102500 246
33.000000 0.077083 185
34.000000 0.057500 138
35.000000 0.048333 116
36.000000 0.029167 70
37.000000 0.017500 42
38.000000 0.011667 28
39.000000 0.006250 15
40.000000 0.002917 7
41.000000 0.002083 5
42.000000 0.001250 3
43.000000 0.001667 4
44.000000 0.000833 2
45.000000 0.000000 0
46.000000 0.000000 0
47.000000 0.000000 0
48.000000 0.000000 0
#  30.557083
