# Supplementary material for: Exchange of water for sterol underlies sterol egress from a StARkin domain
Source: eLife. 2019 Dec 4;8:e53444. doi: 10.7554/eLife.53444 (PMC6940019; doi:10.7554/eLife.53444)
Supplement: Figure 4—source data 2. [file elife-53444-fig4-data2.zip › Figure4B/K89A/waters_14A_binned.dat]

15.000000 0.000000 0
16.000000 0.000000 0
17.000000 0.000000 0
18.000000 0.000000 0
19.000000 0.000000 0
20.000000 0.000417 1
21.000000 0.000417 1
22.000000 0.000417 1
23.000000 0.000833 2
24.000000 0.002500 6
25.000000 0.010417 25
26.000000 0.022917 55
27.000000 0.037917 91
28.000000 0.045833 110
29.000000 0.070417 169
30.000000 0.092083 221
31.000000 0.097083 233
32.000000 0.116250 279
33.000000 0.098333 236
34.000000 0.096250 231
35.000000 0.096250 231
36.000000 0.065417 157
37.000000 0.054167 130
38.000000 0.037083 89
39.000000 0.023333 56
40.000000 0.015833 38
41.000000 0.009583 23
42.000000 0.003750 9
43.000000 0.001667 4
44.000000 0.000417 1
45.000000 0.000417 1
46.000000 0.000000 0
47.000000 0.000000 0
48.000000 0.000000 0
49.000000 0.000000 0
#  32.660000
