# Supplementary material for: Exchange of water for sterol underlies sterol egress from a StARkin domain
Source: eLife. 2019 Dec 4;8:e53444. doi: 10.7554/eLife.53444 (PMC6940019; doi:10.7554/eLife.53444)
Supplement: Figure 4—source data 2. [file elife-53444-fig4-data2.zip › Figure4B/K89A/waters_15A_binned.dat]

14.000000 0.000000 0
15.000000 0.000000 0
16.000000 0.000000 0
17.000000 0.000000 0
18.000000 0.000000 0
19.000000 0.000417 1
20.000000 0.000417 1
21.000000 0.001667 4
22.000000 0.002500 6
23.000000 0.010000 24
24.000000 0.023750 57
25.000000 0.041667 100
26.000000 0.061250 147
27.000000 0.087917 211
28.000000 0.122917 295
29.000000 0.142083 341
30.000000 0.135833 326
31.000000 0.115000 276
32.000000 0.097917 235
33.000000 0.068333 164
34.000000 0.040000 96
35.000000 0.022917 55
36.000000 0.012083 29
37.000000 0.006667 16
38.000000 0.002500 6
39.000000 0.001667 4
40.000000 0.001667 4
41.000000 0.000417 1
42.000000 0.000000 0
43.000000 0.000417 1
44.000000 0.000000 0
45.000000 0.000000 0
46.000000 0.000000 0
47.000000 0.000000 0
#  29.610000
