# Supplementary material for: Exchange of water for sterol underlies sterol egress from a StARkin domain
Source: eLife. 2019 Dec 4;8:e53444. doi: 10.7554/eLife.53444 (PMC6940019; doi:10.7554/eLife.53444)
Supplement: Figure 4—source data 2. [file elife-53444-fig4-data2.zip › Figure4B/K89A/waters_16A_binned.dat]

13.000000 0.000000 0
14.000000 0.000000 0
15.000000 0.000000 0
16.000000 0.000000 0
17.000000 0.000000 0
18.000000 0.000417 1
19.000000 0.001250 3
20.000000 0.000833 2
21.000000 0.003333 8
22.000000 0.005417 13
23.000000 0.012500 30
24.000000 0.013750 33
25.000000 0.025417 61
26.000000 0.038750 93
27.000000 0.051250 123
28.000000 0.069167 166
29.000000 0.089583 215
30.000000 0.100417 241
31.000000 0.110417 265
32.000000 0.107500 258
33.000000 0.092500 222
34.000000 0.081250 195
35.000000 0.062083 149
36.000000 0.051667 124
37.000000 0.035417 85
38.000000 0.019583 47
39.000000 0.009583 23
40.000000 0.009583 23
41.000000 0.003750 9
42.000000 0.003333 8
43.000000 0.001250 3
44.000000 0.000000 0
45.000000 0.000000 0
46.000000 0.000000 0
47.000000 0.000000 0
#  31.298333
