# Supplementary material for: Exchange of water for sterol underlies sterol egress from a StARkin domain
Source: eLife. 2019 Dec 4;8:e53444. doi: 10.7554/eLife.53444 (PMC6940019; doi:10.7554/eLife.53444)
Supplement: Figure 4—source data 2. [file elife-53444-fig4-data2.zip › Figure4B/K89A/waters_17A_binned.dat]

14.000000 0.000000 0
15.000000 0.000000 0
16.000000 0.000000 0
17.000000 0.000000 0
18.000000 0.000000 0
19.000000 0.001250 3
20.000000 0.000833 2
21.000000 0.005417 13
22.000000 0.009583 23
23.000000 0.018333 44
24.000000 0.022500 54
25.000000 0.042083 101
26.000000 0.065000 156
27.000000 0.075417 181
28.000000 0.095417 229
29.000000 0.100833 242
30.000000 0.096250 231
31.000000 0.091667 220
32.000000 0.089583 215
33.000000 0.078333 188
34.000000 0.065833 158
35.000000 0.049583 119
36.000000 0.035417 85
37.000000 0.024167 58
38.000000 0.016667 40
39.000000 0.008333 20
40.000000 0.003333 8
41.000000 0.001667 4
42.000000 0.002083 5
43.000000 0.000000 0
44.000000 0.000417 1
45.000000 0.000000 0
46.000000 0.000000 0
47.000000 0.000000 0
48.000000 0.000000 0
#  30.290417
