# Supplementary material for: Exchange of water for sterol underlies sterol egress from a StARkin domain
Source: eLife. 2019 Dec 4;8:e53444. doi: 10.7554/eLife.53444 (PMC6940019; doi:10.7554/eLife.53444)
Supplement: Figure 4—source data 2. [file elife-53444-fig4-data2.zip › Figure4B/K89A/waters_18A_binned.dat]

15.000000 0.000000 0
16.000000 0.000000 0
17.000000 0.000000 0
18.000000 0.000000 0
19.000000 0.000000 0
20.000000 0.000417 1
21.000000 0.002083 5
22.000000 0.009583 23
23.000000 0.014167 34
24.000000 0.028333 68
25.000000 0.054583 131
26.000000 0.080417 193
27.000000 0.103333 248
28.000000 0.105833 254
29.000000 0.110000 264
30.000000 0.110833 266
31.000000 0.096667 232
32.000000 0.071667 172
33.000000 0.065417 157
34.000000 0.050000 120
35.000000 0.032917 79
36.000000 0.024167 58
37.000000 0.016667 40
38.000000 0.010000 24
39.000000 0.007500 18
40.000000 0.002500 6
41.000000 0.001667 4
42.000000 0.001250 3
43.000000 0.000000 0
44.000000 0.000000 0
45.000000 0.000000 0
46.000000 0.000000 0
#  29.673333
