# Supplementary material for: Exchange of water for sterol underlies sterol egress from a StARkin domain
Source: eLife. 2019 Dec 4;8:e53444. doi: 10.7554/eLife.53444 (PMC6940019; doi:10.7554/eLife.53444)
Supplement: Figure 4—source data 2. [file elife-53444-fig4-data2.zip › Figure4B/K89A/waters_19A_binned.dat]

12.000000 0.000000 0
13.000000 0.000000 0
14.000000 0.000000 0
15.000000 0.000000 0
16.000000 0.000000 0
17.000000 0.000833 2
18.000000 0.000833 2
19.000000 0.002500 6
20.000000 0.007500 18
21.000000 0.011667 28
22.000000 0.026250 63
23.000000 0.038750 93
24.000000 0.065417 157
25.000000 0.082500 198
26.000000 0.114167 274
27.000000 0.143333 344
28.000000 0.120833 290
29.000000 0.106667 256
30.000000 0.091250 219
31.000000 0.074167 178
32.000000 0.052500 126
33.000000 0.032083 77
34.000000 0.016250 39
35.000000 0.004583 11
36.000000 0.005833 14
37.000000 0.001250 3
38.000000 0.000833 2
39.000000 0.000000 0
40.000000 0.000000 0
41.000000 0.000000 0
42.000000 0.000000 0
#  27.664167
