# Supplementary material for: Exchange of water for sterol underlies sterol egress from a StARkin domain
Source: eLife. 2019 Dec 4;8:e53444. doi: 10.7554/eLife.53444 (PMC6940019; doi:10.7554/eLife.53444)
Supplement: Figure 4—source data 2. [file elife-53444-fig4-data2.zip › Figure4B/K89A/waters_20A_binned.dat]

14.000000 0.000000 0
15.000000 0.000000 0
16.000000 0.000000 0
17.000000 0.000000 0
18.000000 0.000000 0
19.000000 0.000556 1
20.000000 0.000556 1
21.000000 0.002778 5
22.000000 0.003333 6
23.000000 0.012222 22
24.000000 0.017222 31
25.000000 0.031111 56
26.000000 0.042778 77
27.000000 0.068889 124
28.000000 0.071111 128
29.000000 0.096111 173
30.000000 0.112778 203
31.000000 0.110556 199
32.000000 0.090000 162
33.000000 0.093889 169
34.000000 0.078333 141
35.000000 0.063889 115
36.000000 0.041667 75
37.000000 0.030000 54
38.000000 0.017222 31
39.000000 0.007222 13
40.000000 0.004444 8
41.000000 0.002222 4
42.000000 0.001111 2
43.000000 0.000000 0
44.000000 0.000000 0
45.000000 0.000000 0
46.000000 0.000000 0
#  30.926111
