# Supplementary material for: Exchange of water for sterol underlies sterol egress from a StARkin domain
Source: eLife. 2019 Dec 4;8:e53444. doi: 10.7554/eLife.53444 (PMC6940019; doi:10.7554/eLife.53444)
Supplement: Figure 4—source data 2. [file elife-53444-fig4-data2.zip › Figure4B/K89A/waters_2A_binned.dat]

1.000000 0.000000 0
2.000000 0.000000 0
3.000000 0.000000 0
4.000000 0.000000 0
5.000000 0.000000 0
6.000000 0.000417 1
7.000000 0.000833 2
8.000000 0.002083 5
9.000000 0.006250 15
10.000000 0.019167 46
11.000000 0.033750 81
12.000000 0.037917 91
13.000000 0.046250 111
14.000000 0.043750 105
15.000000 0.050833 122
16.000000 0.065833 158
17.000000 0.059167 142
18.000000 0.058750 141
19.000000 0.040833 98
20.000000 0.056250 135
21.000000 0.102500 246
22.000000 0.121250 291
23.000000 0.109583 263
24.000000 0.077917 187
25.000000 0.039583 95
26.000000 0.018333 44
27.000000 0.005417 13
28.000000 0.002500 6
29.000000 0.000833 2
30.000000 0.000000 0
31.000000 0.000000 0
32.000000 0.000000 0
33.000000 0.000000 0
#  19.010000
