# Supplementary material for: Exchange of water for sterol underlies sterol egress from a StARkin domain
Source: eLife. 2019 Dec 4;8:e53444. doi: 10.7554/eLife.53444 (PMC6940019; doi:10.7554/eLife.53444)
Supplement: Figure 4—source data 2. [file elife-53444-fig4-data2.zip › Figure4B/K89A/waters_3A_binned.dat]

1.000000 0.000000 0
2.000000 0.000000 0
3.000000 0.000000 0
4.000000 0.000000 0
5.000000 0.000000 0
6.000000 0.002500 6
7.000000 0.002083 5
8.000000 0.008750 21
9.000000 0.019583 47
10.000000 0.040000 96
11.000000 0.099167 238
12.000000 0.164583 395
13.000000 0.216667 520
14.000000 0.196667 472
15.000000 0.112083 269
16.000000 0.067083 161
17.000000 0.038333 92
18.000000 0.022083 53
19.000000 0.007500 18
20.000000 0.002083 5
21.000000 0.000833 2
22.000000 0.000000 0
23.000000 0.000000 0
24.000000 0.000000 0
25.000000 0.000000 0
#  13.317083
