# Supplementary material for: Exchange of water for sterol underlies sterol egress from a StARkin domain
Source: eLife. 2019 Dec 4;8:e53444. doi: 10.7554/eLife.53444 (PMC6940019; doi:10.7554/eLife.53444)
Supplement: Figure 4—source data 2. [file elife-53444-fig4-data2.zip › Figure4B/K89A/waters_4A_binned.dat]

1.000000 0.000000 0
2.000000 0.000000 0
3.000000 0.000000 0
4.000000 0.000000 0
5.000000 0.000000 0
6.000000 0.003333 8
7.000000 0.005833 14
8.000000 0.011667 28
9.000000 0.012500 30
10.000000 0.009583 23
11.000000 0.015833 38
12.000000 0.019583 47
13.000000 0.022917 55
14.000000 0.017500 42
15.000000 0.048333 116
16.000000 0.091250 219
17.000000 0.143750 345
18.000000 0.157500 378
19.000000 0.152917 367
20.000000 0.100833 242
21.000000 0.060417 145
22.000000 0.049167 118
23.000000 0.031250 75
24.000000 0.029167 70
25.000000 0.011250 27
26.000000 0.003333 8
27.000000 0.001250 3
28.000000 0.000833 2
29.000000 0.000000 0
30.000000 0.000000 0
31.000000 0.000000 0
32.000000 0.000000 0
#  17.894583
