# Supplementary material for: Exchange of water for sterol underlies sterol egress from a StARkin domain
Source: eLife. 2019 Dec 4;8:e53444. doi: 10.7554/eLife.53444 (PMC6940019; doi:10.7554/eLife.53444)
Supplement: Figure 4—source data 2. [file elife-53444-fig4-data2.zip › Figure4B/K89A/waters_5A_binned.dat]

-1.000000 0.000000 0
0.000000 0.000000 0
1.000000 0.000000 0
2.000000 0.000000 0
3.000000 0.000000 0
4.000000 0.000417 1
5.000000 0.009583 23
6.000000 0.038750 93
7.000000 0.085417 205
8.000000 0.110833 266
9.000000 0.145000 348
10.000000 0.113750 273
11.000000 0.080833 194
12.000000 0.057083 137
13.000000 0.048750 117
14.000000 0.072917 175
15.000000 0.092917 223
16.000000 0.076667 184
17.000000 0.042083 101
18.000000 0.016667 40
19.000000 0.007917 19
20.000000 0.000000 0
21.000000 0.000417 1
22.000000 0.000000 0
23.000000 0.000000 0
24.000000 0.000000 0
25.000000 0.000000 0
#  11.232917
