# Supplementary material for: Exchange of water for sterol underlies sterol egress from a StARkin domain
Source: eLife. 2019 Dec 4;8:e53444. doi: 10.7554/eLife.53444 (PMC6940019; doi:10.7554/eLife.53444)
Supplement: Figure 4—source data 2. [file elife-53444-fig4-data2.zip › Figure4B/K89A/waters_6A_binned.dat]

0.000000 0.000000 0
1.000000 0.000000 0
2.000000 0.000000 0
3.000000 0.000000 0
4.000000 0.000000 0
5.000000 0.000833 2
6.000000 0.003750 9
7.000000 0.012917 31
8.000000 0.026250 63
9.000000 0.024583 59
10.000000 0.026667 64
11.000000 0.016667 40
12.000000 0.014167 34
13.000000 0.022917 55
14.000000 0.027083 65
15.000000 0.037083 89
16.000000 0.040833 98
17.000000 0.046250 111
18.000000 0.039167 94
19.000000 0.030417 73
20.000000 0.053750 129
21.000000 0.080833 194
22.000000 0.093750 225
23.000000 0.132917 319
24.000000 0.107083 257
25.000000 0.078750 189
26.000000 0.046250 111
27.000000 0.024167 58
28.000000 0.008750 21
29.000000 0.002083 5
30.000000 0.001250 3
31.000000 0.000417 1
32.000000 0.000417 1
33.000000 0.000000 0
34.000000 0.000000 0
35.000000 0.000000 0
36.000000 0.000000 0
#  19.779167
