# Supplementary material for: Exchange of water for sterol underlies sterol egress from a StARkin domain
Source: eLife. 2019 Dec 4;8:e53444. doi: 10.7554/eLife.53444 (PMC6940019; doi:10.7554/eLife.53444)
Supplement: Figure 4—source data 2. [file elife-53444-fig4-data2.zip › Figure4B/K89A/waters_7A_binned.dat]

5.000000 0.000000 0
6.000000 0.000000 0
7.000000 0.000000 0
8.000000 0.000000 0
9.000000 0.000000 0
10.000000 0.000417 1
11.000000 0.002083 5
12.000000 0.004583 11
13.000000 0.007500 18
14.000000 0.026250 63
15.000000 0.049167 118
16.000000 0.071250 171
17.000000 0.078333 188
18.000000 0.100000 240
19.000000 0.113750 273
20.000000 0.132917 319
21.000000 0.136667 328
22.000000 0.102917 247
23.000000 0.083333 200
24.000000 0.038750 93
25.000000 0.025833 62
26.000000 0.017917 43
27.000000 0.004583 11
28.000000 0.002500 6
29.000000 0.000833 2
30.000000 0.000417 1
31.000000 0.000000 0
32.000000 0.000000 0
33.000000 0.000000 0
34.000000 0.000000 0
#  19.698750
