# Supplementary material for: Exchange of water for sterol underlies sterol egress from a StARkin domain
Source: eLife. 2019 Dec 4;8:e53444. doi: 10.7554/eLife.53444 (PMC6940019; doi:10.7554/eLife.53444)
Supplement: Figure 4—source data 2. [file elife-53444-fig4-data2.zip › Figure4B/K89A/waters_8A_binned.dat]

12.000000 0.000000 0
13.000000 0.000000 0
14.000000 0.000000 0
15.000000 0.000000 0
16.000000 0.000000 0
17.000000 0.001637 2
18.000000 0.013093 16
19.000000 0.026187 32
20.000000 0.034370 42
21.000000 0.058101 71
22.000000 0.103110 126
23.000000 0.152209 186
24.000000 0.154664 189
25.000000 0.109656 134
26.000000 0.114566 140
27.000000 0.094108 115
28.000000 0.060556 74
29.000000 0.047463 58
30.000000 0.018003 22
31.000000 0.006547 8
32.000000 0.004910 6
33.000000 0.000818 1
34.000000 0.000000 0
35.000000 0.000000 0
36.000000 0.000000 0
37.000000 0.000000 0
#  24.409984
