# Supplementary material for: Exchange of water for sterol underlies sterol egress from a StARkin domain
Source: eLife. 2019 Dec 4;8:e53444. doi: 10.7554/eLife.53444 (PMC6940019; doi:10.7554/eLife.53444)
Supplement: Figure 4—source data 2. [file elife-53444-fig4-data2.zip › Figure4B/K89A/waters_9A_binned.dat]

10.000000 0.000000 0
11.000000 0.000000 0
12.000000 0.000000 0
13.000000 0.000000 0
14.000000 0.000000 0
15.000000 0.000417 1
16.000000 0.002083 5
17.000000 0.004167 10
18.000000 0.014167 34
19.000000 0.025000 60
20.000000 0.065833 158
21.000000 0.085000 204
22.000000 0.086250 207
23.000000 0.123750 297
24.000000 0.128333 308
25.000000 0.111250 267
26.000000 0.109583 263
27.000000 0.085417 205
28.000000 0.056667 136
29.000000 0.044167 106
30.000000 0.025417 61
31.000000 0.018750 45
32.000000 0.009167 22
33.000000 0.001667 4
34.000000 0.002500 6
35.000000 0.000417 1
36.000000 0.000000 0
37.000000 0.000000 0
38.000000 0.000000 0
39.000000 0.000000 0
#  24.361667
