# Supplementary material for: Exchange of water for sterol underlies sterol egress from a StARkin domain
Source: eLife. 2019 Dec 4;8:e53444. doi: 10.7554/eLife.53444 (PMC6940019; doi:10.7554/eLife.53444)
Supplement: Figure 4—source data 2. [file elife-53444-fig4-data2.zip › Figure4B/WT/waters_10A_binned.dat]

11.000000 0.000000 0
12.000000 0.000000 0
13.000000 0.000000 0
14.000000 0.000000 0
15.000000 0.000000 0
16.000000 0.000401 1
17.000000 0.005215 13
18.000000 0.015243 38
19.000000 0.034095 85
20.000000 0.066988 167
21.000000 0.081829 204
22.000000 0.106699 266
23.000000 0.112716 281
24.000000 0.133173 332
25.000000 0.121139 302
26.000000 0.117529 293
27.000000 0.084637 211
28.000000 0.049338 123
29.000000 0.029683 74
30.000000 0.017248 43
31.000000 0.005616 14
32.000000 0.004813 12
33.000000 0.006418 16
34.000000 0.004412 11
35.000000 0.001604 4
36.000000 0.000401 1
37.000000 0.000401 1
38.000000 0.000401 1
39.000000 0.000000 0
40.000000 0.000000 0
41.000000 0.000000 0
42.000000 0.000000 0
#  24.131167
