# Supplementary material for: Exchange of water for sterol underlies sterol egress from a StARkin domain
Source: eLife. 2019 Dec 4;8:e53444. doi: 10.7554/eLife.53444 (PMC6940019; doi:10.7554/eLife.53444)
Supplement: Figure 4—source data 2. [file elife-53444-fig4-data2.zip › Figure4B/WT/waters_11A_binned.dat]

12.000000 0.000000 0
13.000000 0.000000 0
14.000000 0.000000 0
15.000000 0.000000 0
16.000000 0.000000 0
17.000000 0.000408 1
18.000000 0.001633 4
19.000000 0.003675 9
20.000000 0.009800 24
21.000000 0.026950 66
22.000000 0.040833 100
23.000000 0.062066 152
24.000000 0.070641 173
25.000000 0.104124 255
26.000000 0.119232 292
27.000000 0.139649 342
28.000000 0.119641 293
29.000000 0.106982 262
30.000000 0.080033 196
31.000000 0.054716 134
32.000000 0.035116 86
33.000000 0.014292 35
34.000000 0.004492 11
35.000000 0.003675 9
36.000000 0.001633 4
37.000000 0.000408 1
38.000000 0.000000 0
39.000000 0.000000 0
40.000000 0.000000 0
41.000000 0.000000 0
#  26.863209
