# Supplementary material for: Exchange of water for sterol underlies sterol egress from a StARkin domain
Source: eLife. 2019 Dec 4;8:e53444. doi: 10.7554/eLife.53444 (PMC6940019; doi:10.7554/eLife.53444)
Supplement: Figure 4—source data 2. [file elife-53444-fig4-data2.zip › Figure4B/WT/waters_12A_binned.dat]

13.000000 0.000000 0
14.000000 0.000000 0
15.000000 0.000000 0
16.000000 0.000000 0
17.000000 0.000000 0
18.000000 0.000814 2
19.000000 0.002442 6
20.000000 0.010582 26
21.000000 0.017501 43
22.000000 0.033781 83
23.000000 0.071632 176
24.000000 0.096052 236
25.000000 0.109483 269
26.000000 0.133089 327
27.000000 0.126170 310
28.000000 0.120879 297
29.000000 0.102971 253
30.000000 0.072039 177
31.000000 0.049247 121
32.000000 0.031746 78
33.000000 0.014245 35
34.000000 0.006105 15
35.000000 0.000814 2
36.000000 0.000000 0
37.000000 0.000000 0
38.000000 0.000407 1
39.000000 0.000000 0
40.000000 0.000000 0
41.000000 0.000000 0
42.000000 0.000000 0
#  26.736264
