# Supplementary material for: Exchange of water for sterol underlies sterol egress from a StARkin domain
Source: eLife. 2019 Dec 4;8:e53444. doi: 10.7554/eLife.53444 (PMC6940019; doi:10.7554/eLife.53444)
Supplement: Figure 4—source data 2. [file elife-53444-fig4-data2.zip › Figure4B/WT/waters_13A_binned.dat]

17.000000 0.000000 0
18.000000 0.000000 0
19.000000 0.000000 0
20.000000 0.000000 0
21.000000 0.000000 0
22.000000 0.000831 2
23.000000 0.002907 7
24.000000 0.005814 14
25.000000 0.019518 47
26.000000 0.040698 98
27.000000 0.067691 163
28.000000 0.092608 223
29.000000 0.125000 301
30.000000 0.131229 316
31.000000 0.121262 292
32.000000 0.110880 267
33.000000 0.095100 229
34.000000 0.069767 168
35.000000 0.046096 111
36.000000 0.033223 80
37.000000 0.020349 49
38.000000 0.010797 26
39.000000 0.004153 10
40.000000 0.001661 4
41.000000 0.000415 1
42.000000 0.000000 0
43.000000 0.000000 0
44.000000 0.000000 0
45.000000 0.000000 0
#  30.789037
