# Supplementary material for: Exchange of water for sterol underlies sterol egress from a StARkin domain
Source: eLife. 2019 Dec 4;8:e53444. doi: 10.7554/eLife.53444 (PMC6940019; doi:10.7554/eLife.53444)
Supplement: Figure 4—source data 2. [file elife-53444-fig4-data2.zip › Figure4B/WT/waters_14A_binned.dat]

12.000000 0.000000 0
13.000000 0.000000 0
14.000000 0.000000 0
15.000000 0.000000 0
16.000000 0.000000 0
17.000000 0.000822 2
18.000000 0.001645 4
19.000000 0.005757 14
20.000000 0.017681 43
21.000000 0.029194 71
22.000000 0.048931 119
23.000000 0.067434 164
24.000000 0.090872 221
25.000000 0.097862 238
26.000000 0.084293 205
27.000000 0.100740 245
28.000000 0.087582 213
29.000000 0.076480 186
30.000000 0.071135 173
31.000000 0.063734 155
32.000000 0.050987 124
33.000000 0.037829 92
34.000000 0.023438 57
35.000000 0.018503 45
36.000000 0.013980 34
37.000000 0.004523 11
38.000000 0.003701 9
39.000000 0.000822 2
40.000000 0.001645 4
41.000000 0.000411 1
42.000000 0.000000 0
43.000000 0.000000 0
44.000000 0.000000 0
45.000000 0.000000 0
#  27.316612
