# Supplementary material for: Exchange of water for sterol underlies sterol egress from a StARkin domain
Source: eLife. 2019 Dec 4;8:e53444. doi: 10.7554/eLife.53444 (PMC6940019; doi:10.7554/eLife.53444)
Supplement: Figure 4—source data 2. [file elife-53444-fig4-data2.zip › Figure4B/WT/waters_15A_binned.dat]

14.000000 0.000000 0
15.000000 0.000000 0
16.000000 0.000000 0
17.000000 0.000000 0
18.000000 0.000000 0
19.000000 0.000416 1
20.000000 0.000000 0
21.000000 0.001663 4
22.000000 0.006234 15
23.000000 0.013716 33
24.000000 0.027431 66
25.000000 0.038653 93
26.000000 0.059019 142
27.000000 0.087282 210
28.000000 0.088529 213
29.000000 0.118454 285
30.000000 0.116376 280
31.000000 0.103076 248
32.000000 0.095179 229
33.000000 0.081879 197
34.000000 0.042394 102
35.000000 0.040732 98
36.000000 0.031588 76
37.000000 0.014547 35
38.000000 0.010806 26
39.000000 0.008728 21
40.000000 0.006234 15
41.000000 0.003325 8
42.000000 0.002078 5
43.000000 0.001247 3
44.000000 0.000416 1
45.000000 0.000000 0
46.000000 0.000000 0
47.000000 0.000000 0
48.000000 0.000000 0
#  30.197839
