# Supplementary material for: Exchange of water for sterol underlies sterol egress from a StARkin domain
Source: eLife. 2019 Dec 4;8:e53444. doi: 10.7554/eLife.53444 (PMC6940019; doi:10.7554/eLife.53444)
Supplement: Figure 4—source data 2. [file elife-53444-fig4-data2.zip › Figure4B/WT/waters_16A_binned.dat]

12.000000 0.000000 0
13.000000 0.000000 0
14.000000 0.000000 0
15.000000 0.000000 0
16.000000 0.000000 0
17.000000 0.000405 1
18.000000 0.001620 4
19.000000 0.007290 18
20.000000 0.009316 23
21.000000 0.017011 42
22.000000 0.028352 70
23.000000 0.041312 102
24.000000 0.053058 131
25.000000 0.068854 170
26.000000 0.081004 200
27.000000 0.089915 222
28.000000 0.103281 255
29.000000 0.118267 292
30.000000 0.095585 236
31.000000 0.073309 181
32.000000 0.061563 152
33.000000 0.040502 100
34.000000 0.029567 73
35.000000 0.025921 64
36.000000 0.022276 55
37.000000 0.014986 37
38.000000 0.009316 23
39.000000 0.004455 11
40.000000 0.001620 4
41.000000 0.001215 3
42.000000 0.000000 0
43.000000 0.000000 0
44.000000 0.000000 0
45.000000 0.000000 0
#  28.500203
