# Supplementary material for: Exchange of water for sterol underlies sterol egress from a StARkin domain
Source: eLife. 2019 Dec 4;8:e53444. doi: 10.7554/eLife.53444 (PMC6940019; doi:10.7554/eLife.53444)
Supplement: Figure 4—source data 2. [file elife-53444-fig4-data2.zip › Figure4B/WT/waters_17A_binned.dat]

14.000000 0.000000 0
15.000000 0.000000 0
16.000000 0.000000 0
17.000000 0.000000 0
18.000000 0.000000 0
19.000000 0.001213 3
20.000000 0.008084 20
21.000000 0.014956 37
22.000000 0.027890 69
23.000000 0.055780 138
24.000000 0.075990 188
25.000000 0.100647 249
26.000000 0.113985 282
27.000000 0.128133 317
28.000000 0.099030 245
29.000000 0.106306 263
30.000000 0.081649 202
31.000000 0.062247 154
32.000000 0.040016 99
33.000000 0.029103 72
34.000000 0.020614 51
35.000000 0.017381 43
36.000000 0.010914 27
37.000000 0.004042 10
38.000000 0.001617 4
39.000000 0.000404 1
40.000000 0.000000 0
41.000000 0.000000 0
42.000000 0.000000 0
43.000000 0.000000 0
#  27.563056
