# Supplementary material for: Exchange of water for sterol underlies sterol egress from a StARkin domain
Source: eLife. 2019 Dec 4;8:e53444. doi: 10.7554/eLife.53444 (PMC6940019; doi:10.7554/eLife.53444)
Supplement: Figure 4—source data 2. [file elife-53444-fig4-data2.zip › Figure4B/WT/waters_18A_binned.dat]

14.000000 0.000000 0
15.000000 0.000000 0
16.000000 0.000000 0
17.000000 0.000000 0
18.000000 0.000000 0
19.000000 0.000406 1
20.000000 0.002028 5
21.000000 0.003245 8
22.000000 0.011765 29
23.000000 0.017444 43
24.000000 0.032860 81
25.000000 0.042191 104
26.000000 0.067343 166
27.000000 0.078702 194
28.000000 0.099797 246
29.000000 0.109939 271
30.000000 0.129006 318
31.000000 0.087627 216
32.000000 0.105882 261
33.000000 0.078296 193
34.000000 0.046653 115
35.000000 0.049493 122
36.000000 0.020690 51
37.000000 0.006897 17
38.000000 0.004057 10
39.000000 0.004057 10
40.000000 0.000406 1
41.000000 0.001217 3
42.000000 0.000000 0
43.000000 0.000000 0
44.000000 0.000000 0
45.000000 0.000000 0
#  29.733874
