# Supplementary material for: Exchange of water for sterol underlies sterol egress from a StARkin domain
Source: eLife. 2019 Dec 4;8:e53444. doi: 10.7554/eLife.53444 (PMC6940019; doi:10.7554/eLife.53444)
Supplement: Figure 4—source data 2. [file elife-53444-fig4-data2.zip › Figure4B/WT/waters_19A_binned.dat]

12.000000 0.000000 0
13.000000 0.000000 0
14.000000 0.000000 0
15.000000 0.000000 0
16.000000 0.000000 0
17.000000 0.001200 3
18.000000 0.003201 8
19.000000 0.006803 17
20.000000 0.013605 34
21.000000 0.022809 57
22.000000 0.039616 99
23.000000 0.040816 102
24.000000 0.057623 144
25.000000 0.064026 160
26.000000 0.076831 192
27.000000 0.099240 248
28.000000 0.097239 243
29.000000 0.100440 251
30.000000 0.098039 245
31.000000 0.092837 232
32.000000 0.063625 159
33.000000 0.049220 123
34.000000 0.028011 70
35.000000 0.020408 51
36.000000 0.014006 35
37.000000 0.005202 13
38.000000 0.003201 8
39.000000 0.001200 3
40.000000 0.000400 1
41.000000 0.000400 1
42.000000 0.000000 0
43.000000 0.000000 0
44.000000 0.000000 0
45.000000 0.000000 0
#  28.108443
