# Supplementary material for: Exchange of water for sterol underlies sterol egress from a StARkin domain
Source: eLife. 2019 Dec 4;8:e53444. doi: 10.7554/eLife.53444 (PMC6940019; doi:10.7554/eLife.53444)
Supplement: Figure 4—source data 2. [file elife-53444-fig4-data2.zip › Figure4B/WT/waters_20A_binned.dat]

13.000000 0.000000 0
14.000000 0.000000 0
15.000000 0.000000 0
16.000000 0.000000 0
17.000000 0.000000 0
18.000000 0.000386 1
19.000000 0.001158 3
20.000000 0.001544 4
21.000000 0.005789 15
22.000000 0.014666 38
23.000000 0.020841 54
24.000000 0.036665 95
25.000000 0.051332 133
26.000000 0.102277 265
27.000000 0.114628 297
28.000000 0.140486 364
29.000000 0.133153 345
30.000000 0.110768 287
31.000000 0.088383 229
32.000000 0.068313 177
33.000000 0.050174 130
34.000000 0.028174 73
35.000000 0.013508 35
36.000000 0.008491 22
37.000000 0.003860 10
38.000000 0.003860 10
39.000000 0.001158 3
40.000000 0.000000 0
41.000000 0.000386 1
42.000000 0.000000 0
43.000000 0.000000 0
44.000000 0.000000 0
45.000000 0.000000 0
#  28.687379
