# Supplementary material for: Exchange of water for sterol underlies sterol egress from a StARkin domain
Source: eLife. 2019 Dec 4;8:e53444. doi: 10.7554/eLife.53444 (PMC6940019; doi:10.7554/eLife.53444)
Supplement: Figure 4—source data 2. [file elife-53444-fig4-data2.zip › Figure4B/WT/waters_2A_binned.dat]

-3.000000 0.000000 0
-2.000000 0.000000 0
-1.000000 0.000000 0
0.000000 0.000000 0
1.000000 0.000000 0
2.000000 0.003817 10
3.000000 0.048855 128
4.000000 0.167557 439
5.000000 0.262595 688
6.000000 0.257634 675
7.000000 0.160305 420
8.000000 0.067939 178
9.000000 0.024046 63
10.000000 0.006870 18
11.000000 0.000382 1
12.000000 0.000000 0
13.000000 0.000000 0
14.000000 0.000000 0
15.000000 0.000000 0
#  5.638168
