# Supplementary material for: Exchange of water for sterol underlies sterol egress from a StARkin domain
Source: eLife. 2019 Dec 4;8:e53444. doi: 10.7554/eLife.53444 (PMC6940019; doi:10.7554/eLife.53444)
Supplement: Figure 4—source data 2. [file elife-53444-fig4-data2.zip › Figure4B/WT/waters_3A_binned.dat]

-4.000000 0.000000 0
-3.000000 0.000000 0
-2.000000 0.000000 0
-1.000000 0.000000 0
0.000000 0.000000 0
1.000000 0.000382 1
2.000000 0.009160 24
3.000000 0.050763 133
4.000000 0.209542 549
5.000000 0.293130 768
6.000000 0.243511 638
7.000000 0.130916 343
8.000000 0.048473 127
9.000000 0.010687 28
10.000000 0.003053 8
11.000000 0.000382 1
12.000000 0.000000 0
13.000000 0.000000 0
14.000000 0.000000 0
15.000000 0.000000 0
#  5.370992
