# Supplementary material for: Exchange of water for sterol underlies sterol egress from a StARkin domain
Source: eLife. 2019 Dec 4;8:e53444. doi: 10.7554/eLife.53444 (PMC6940019; doi:10.7554/eLife.53444)
Supplement: Figure 4—source data 2. [file elife-53444-fig4-data2.zip › Figure4B/WT/waters_4A_binned.dat]

-4.000000 0.000000 0
-3.000000 0.000000 0
-2.000000 0.000000 0
-1.000000 0.000000 0
0.000000 0.000000 0
1.000000 0.000382 1
2.000000 0.004960 13
3.000000 0.053033 139
4.000000 0.183899 482
5.000000 0.275849 723
6.000000 0.233499 612
7.000000 0.148035 388
8.000000 0.070965 186
9.000000 0.022129 58
10.000000 0.005341 14
11.000000 0.001526 4
12.000000 0.000382 1
13.000000 0.000000 0
14.000000 0.000000 0
15.000000 0.000000 0
16.000000 0.000000 0
#  5.563144
