# Supplementary material for: Exchange of water for sterol underlies sterol egress from a StARkin domain
Source: eLife. 2019 Dec 4;8:e53444. doi: 10.7554/eLife.53444 (PMC6940019; doi:10.7554/eLife.53444)
Supplement: Figure 4—source data 2. [file elife-53444-fig4-data2.zip › Figure4B/WT/waters_5A_binned.dat]

-4.000000 0.000000 0
-3.000000 0.000000 0
-2.000000 0.000000 0
-1.000000 0.000000 0
0.000000 0.000000 0
1.000000 0.002222 6
2.000000 0.016296 44
3.000000 0.102593 277
4.000000 0.232222 627
5.000000 0.282963 764
6.000000 0.196296 530
7.000000 0.110000 297
8.000000 0.038889 105
9.000000 0.013704 37
10.000000 0.004815 13
11.000000 0.000000 0
12.000000 0.000000 0
13.000000 0.000000 0
14.000000 0.000000 0
#  5.116667
