# Supplementary material for: Exchange of water for sterol underlies sterol egress from a StARkin domain
Source: eLife. 2019 Dec 4;8:e53444. doi: 10.7554/eLife.53444 (PMC6940019; doi:10.7554/eLife.53444)
Supplement: Figure 4—source data 2. [file elife-53444-fig4-data2.zip › Figure4B/WT/waters_6A_binned.dat]

-2.000000 0.000000 0
-1.000000 0.000000 0
0.000000 0.000000 0
1.000000 0.000000 0
2.000000 0.000000 0
3.000000 0.022249 55
4.000000 0.125000 309
5.000000 0.237460 587
6.000000 0.263754 652
7.000000 0.199434 493
8.000000 0.096278 238
9.000000 0.041262 102
10.000000 0.012136 30
11.000000 0.002427 6
12.000000 0.000000 0
13.000000 0.000000 0
14.000000 0.000000 0
15.000000 0.000000 0
#  6.022249
