# Supplementary material for: Exchange of water for sterol underlies sterol egress from a StARkin domain
Source: eLife. 2019 Dec 4;8:e53444. doi: 10.7554/eLife.53444 (PMC6940019; doi:10.7554/eLife.53444)
Supplement: Figure 4—source data 2. [file elife-53444-fig4-data2.zip › Figure4B/WT/waters_7A_binned.dat]

7.000000 0.000000 0
8.000000 0.000000 0
9.000000 0.000000 0
10.000000 0.000000 0
11.000000 0.000000 0
12.000000 0.000798 2
13.000000 0.002395 6
14.000000 0.005589 14
15.000000 0.015968 40
16.000000 0.026347 66
17.000000 0.061078 153
18.000000 0.092216 231
19.000000 0.148503 372
20.000000 0.172455 432
21.000000 0.140519 352
22.000000 0.122954 308
23.000000 0.081038 203
24.000000 0.055888 140
25.000000 0.037126 93
26.000000 0.023952 60
27.000000 0.008782 22
28.000000 0.003194 8
29.000000 0.001198 3
30.000000 0.000000 0
31.000000 0.000000 0
32.000000 0.000000 0
33.000000 0.000000 0
#  20.522156
