# Supplementary material for: Exchange of water for sterol underlies sterol egress from a StARkin domain
Source: eLife. 2019 Dec 4;8:e53444. doi: 10.7554/eLife.53444 (PMC6940019; doi:10.7554/eLife.53444)
Supplement: Figure 4—source data 2. [file elife-53444-fig4-data2.zip › Figure4B/WT/waters_8A_binned.dat]

8.000000 0.000000 0
9.000000 0.000000 0
10.000000 0.000000 0
11.000000 0.000000 0
12.000000 0.000000 0
13.000000 0.000356 1
14.000000 0.001781 5
15.000000 0.003919 11
16.000000 0.020663 58
17.000000 0.047382 133
18.000000 0.076594 215
19.000000 0.093338 262
20.000000 0.104382 293
21.000000 0.108657 305
22.000000 0.108301 304
23.000000 0.107588 302
24.000000 0.082294 231
25.000000 0.076594 215
26.000000 0.073388 206
27.000000 0.053794 151
28.000000 0.025294 71
29.000000 0.011400 32
30.000000 0.003919 11
31.000000 0.000000 0
32.000000 0.000356 1
33.000000 0.000000 0
34.000000 0.000000 0
35.000000 0.000000 0
36.000000 0.000000 0
#  22.021375
