# Supplementary material for: Exchange of water for sterol underlies sterol egress from a StARkin domain
Source: eLife. 2019 Dec 4;8:e53444. doi: 10.7554/eLife.53444 (PMC6940019; doi:10.7554/eLife.53444)
Supplement: Figure 4—source data 2. [file elife-53444-fig4-data2.zip › Figure4B/WT/waters_9A_binned.dat]

8.000000 0.000000 0
9.000000 0.000000 0
10.000000 0.000000 0
11.000000 0.000000 0
12.000000 0.000000 0
13.000000 0.000733 2
14.000000 0.002564 7
15.000000 0.009158 25
16.000000 0.025275 69
17.000000 0.044322 121
18.000000 0.063004 172
19.000000 0.079487 217
20.000000 0.118681 324
21.000000 0.156410 427
22.000000 0.124908 341
23.000000 0.116117 317
24.000000 0.082418 225
25.000000 0.063736 174
26.000000 0.055311 151
27.000000 0.030037 82
28.000000 0.016117 44
29.000000 0.007326 20
30.000000 0.001832 5
31.000000 0.002198 6
32.000000 0.000000 0
33.000000 0.000366 1
34.000000 0.000000 0
35.000000 0.000000 0
36.000000 0.000000 0
37.000000 0.000000 0
#  21.681319
